# Supplementary material for: Importance of Saprotrophic Freshwater Fungi for Pollen Degradation
Source: PLoS One. 2014 Apr 14;9(4):e94643. doi: 10.1371/journal.pone.0094643 (PMC3986395; doi:10.1371/journal.pone.0094643)
Supplement: Table S1 — Chemical parameters. (TSV) [file pone.0094643.s005.tsv]

Lake	day	SRP [mg/L]	Stdev	TDP [mg/L]	Stdev	DOP [mg/L]	Stdev	PP [mg/L]	Stdev	DOC [mg/L]	Stdev	TOC [mg/L]	Stdev	POC [mg/L]	Stdev	PN [mg/L]	Stdev	TDN [mg/L]	Stdev
NE	0	0.005	0.000	0.010	0.000	0.005	0.000	0.165	0.000	24.860	0.000	55.610	0.000	30.750	0.000	1.129	0.000	0.865	0.000
SW	0	0.017	0.000	0.039	0.000	0.022	0.000	0.154	0.000	62.220	0.000	94.180	0.000	31.960	0.000	1.042	0.000	1.200	0.000
ST	0	0.000	0.000	0.026	0.000	0.026	0.000	0.156	0.000	12.940	0.000	43.040	0.000	30.100	0.000	1.040	0.000	0.470	0.000
NE	2	0.004	0.001	0.035	0.011	0.031	0.010	0.090	0.019	30.643	0.253	58.603	3.540	27.960	3.743	0.543	0.135	0.914	0.027
SW	2	0.007	0.001	0.054	0.002	0.047	0.003	0.121	0.009	68.253	0.530	109.033	5.248	40.780	5.619	0.780	0.046	1.124	0.204
ST	2	0.003	0.001	0.024	0.004	0.021	0.004	0.122	0.012	15.293	0.280	42.430	3.032	27.137	2.760	0.718	0.071	0.453	0.107
NE	5	0.026	0.010	0.048	0.008	0.022	0.005	0.090	0.008	30.520	0.755	34.023	1.109	3.503	0.895	0.806	0.117	1.077	0.060
SW	5	0.039	0.009	0.128	0.032	0.088	0.027	0.095	0.039	72.403	1.289	77.610	0.857	5.207	1.920	0.655	0.015	1.553	0.093
STE	5	0.014	0.001	0.022	0.005	0.008	0.005	0.084	0.020	16.213	0.420	17.537	0.845	1.323	0.886	0.750	0.140	0.707	0.027
NE	10	0.046	0.004	0.057	0.005	0.011	0.002	0.105	0.031	25.980	0.278	29.117	1.348	3.137	1.179	0.741	0.035	1.090	0.062
SW	10	0.051	0.003	0.091	0.007	0.040	0.005	0.093	0.014	65.797	1.201	72.833	2.289	7.037	1.921	0.630	0.071	1.470	0.115
ST	10	0.037	0.003	0.050	0.003	0.013	0.004	0.114	0.020	12.543	0.406	13.867	0.120	1.323	0.349	0.637	0.026	0.853	0.013
NE	16	0.067	0.004	0.083	0.005	0.016	0.001	0.098	0.003	22.233	0.211	28.437	2.410	6.203	2.614	0.587	0.036	1.300	0.026
SW	16	0.088	0.002	0.105	0.003	0.017	0.002	0.070	0.014	60.790	0.234	70.320	1.458	9.530	1.437	0.607	0.073	1.643	0.146
ST	16	0.048	0.002	0.064	0.004	0.016	0.005	0.100	0.002	10.507	0.129	13.347	0.549	2.840	0.626	0.572	0.122	0.900	0.039
