# Supplementary material for: Importance of Saprotrophic Freshwater Fungi for Pollen Degradation
Source: PLoS One. 2014 Apr 14;9(4):e94643. doi: 10.1371/journal.pone.0094643 (PMC3986395; doi:10.1371/journal.pone.0094643)
Supplement: Material S2 — Short and partial sequences. (TSV) [file pone.0094643.s007.tsv]

Material S2
Obtained short/partial sequences not submitted to a public genbank
DGGE sequences
name	primer used	#	lake	time	fraction	sequence	relatives	Phyla	Remarks
A7	LR7-R/RD1765	10	SW	2	0.2	GTGGGGAAAGGTTCCGTGTGAACAGCAGTTGGACACGGGTTAGTCGATCCTAAGACATAGGGAAACTCCGTTTTAAAGTGCGCACTTGTGCGCCGCCCGTCGAAAGGGAAGCCGGTTAATATTCCGGCACCTGGATGTGGATTCTCCACGGCAACGTAACTGAAAGCGAAGACGACGGCGGGGGCCCTGGGAAGAGTTCTCTTTTCTTCTTAACGGCCTGTCACCCTGAAATCGGTTTGTCCGGAGCTAGGGTTTAACGGCCGGTAGAGCTCCACACCTTTGTGGAGTCCGGTGCGCCCCCGACGACCCTTGAAAATTCACTGGAAGGAATAGTTTTCACGCCAGGTCGTACTCATAACCGCAGCAGGTCTCCAAGGTGAAAAGCCTCTAGTTGATAGA…	Capnodiales	Ascomycota
A8	LR7-R/RD1765	2	SW	16	0.2	GTGGAGAAAGGTTCCATGTGAACAGCAATTGGACATGGGTTAGTCGGTCCTAAGAGATAGGGAAATTCCGTGTAAAAGAGTGCGATTTCGGTCGCGCCGCCTATCGAAAGGGAATCAGGTTAATATTCCTGAACCAGGGCGTGGATATTGTATGGCAACATAAGTGAACTCGACGACGTCCGCGGGAAGCCTGGGAAGAGTTATCTTTTCTTTTTAACAGCTTTTTACCCTGGAATCAGGTTAACTGGAGATAGGGTTATATAGCTGGGAAAGCACTTCATGTCTGATGTGTCCGGTGCCTTCTCGATGACCCTTGAAAAGTCGAGGGAAAGTTTTATTCGCACCCCTGGCCGTACTCATAACCGCATCAGGTCTCCAAGGTGAACAGCCTCTAGTCGA…	Cercomonadidae	Rhizaria
A9	LR7-R/RD1765	14	NE	5	0.2	GTGTGAACAGCAGTTGGACACGGGTGAGTCGATCCTAAGAGATAGGGGAGATCTGTTTCAAAGGTGCAATTGCGCCGTCTATCGAAAGGGCATACGGTTAATATTCCGTAACTGGGAAGTGGACATGTGCGGCAACGCAAACGAACTTGGAGACGCCCGTGTGGACCCTGGGAAGAGTTTTCTTTTCTTTTTGACTGCCAAGCGCCTTGAAATCGACTTGGTCGGAGCAGAGGCTTGGAGGCAGGCAGAGCAGCACGCGTTTGTGTTGTCCGGAGCGTTCGCAACGGCCCGTGAAAATCCGAGGGAGAGTGTTTCACACCTAGTCGTACTGATAACCGCAGCAGGTCTCCAAGGTGAAGAGCCTCTAGTTGATAGAACAATGTAGGTAAGGGAAGTCGG…	Rhizophydiales	Chytridiomycota
B12	LR7-R/RD1765	7	ST	0	0.2	GGGGAAAGGTTCCATGTGAACAGTGCTTGACCATGGGTGAGTCGATCCTAAGCTCTATGTTAACGCAATAGAAAGGGAAAAGTTAATTTTCCGGAGCGAAAGGGAATCCGTTTAAGATTACGGAACCAGTTGTGGGGTGTAGACGGCAACGGTCATGAACTTGGAGACGCTGGCGCAGGTTCCGGGAAGAGTTTTCTTTTCTTCTTAACAGTCGAGGGGCCCTGGAAGCAGTTTAACTGGCGGGAGGGCTTGCCGACTGGTAGAGCAGCGCATTTTTGTGCTGTCCGGTGCACCTGTGACGGTCCGTGAAAATCCAGGGGAGGTTATTGCCTTTGCAACTGGTCGTACTGATAACCGCAGCAGGTCCTCAAGGTGAAGAGCCTCTAGTTGATAGAACAA…	Cryptomycota	Cryptomycota
B9	LR7-R/RD1765	13	NE	5	0.2	AAAGGTTCCGTGTGAACAGCAGTTGGACACGGGTCAGTCGATCCTAAGAGATAGGTTAACTCCGTTTGAAAGGGACAATGCGTCCTGCCTATCGAAAGGGAATCCGGTTAATATTCCGGAACCGGCTGTGGGGTGTTAGCGGCAACGTGTATGAACTTGGAGACGTCGGCAGGGGTTCCGGGAAGAGTTCTCTTTTCTTTTTAACAGCGCGCACGCCCTGAAAACAGTTTAACTGGCGCAAGGGCTTACTGGCTGGCAGAGCAGACCAACTCTGGTCTGTCCGGTGCACTCCTGACGACCCGTGAAAATCCAAGGGAATGTATTGCCTTTGCAGCTGGTCGTACTCATAACCGCAGCAGGTCTCCAAGGTTAACAGCCTCTAGTTGATAGAACAATGTA…	Cryptomycota	Cryptomycota
C4	LR7-R/RD1765	12	SW	2	0.2	TGGGGAAAGGTTCCGTGTGAACAGCAGTTGGACACGGGTTAGTCGATCCTAAGACATAGGGAAACTCCGTTTTAAAGTGCGCACTTGTGCGCCGCCTGTCGAAAGGGAAGCCGGTTAATATTCCGGCACCTGGATGTGGATTCTCCACGGCAACGTAACTGAAAGCGAAGACGTCGGCGGGGGCCCTGGGAAGAGTTCTCTTTTCTTCTTAACGGCCTGTCACCCTGAAATCGGTTTGTCCGGAGCTAGGGTTTAACGGCCGGTAGAGCTCGACACCTTTGTGGAGTCCGGTGCGCCCCCGACGACCCTTGAAAATTCGCTGGAAGGAATAGTTTTCACGCCAGGTCGTACTCATAACCGCAGCAGGTCTCCAAGGTGAAAAGCCTCTAGTTGATAGAA…	Capnodiales	Ascomycota
D3	LR7-R/RD1765	19	SW	2	0.2	GGAGAAAGGTTCCGTGTGAACAGCAGTTGGACACGGGTTAGTCGATCCTAAGAGATAGGGAAACTCCGTTTTAAAGGCGCAATTTGTGCCGTCTATCGAAAGGGTATCAGGTTAATATTCCTGAACTGGGATGTGGATTCTTGTGCGGCAACGCAACTAAACTCGGAGACGCCAGTAGGGATCCTGGGAAGAGTTATCTTTTCTTTTTGACTGATTATCACCGTGAAATCGACTTAGTCGGAGATACGGTTTCATATCAGGCAAAGCAGAACACCTTTGTTCTGTCCGGTGCATTCCTAACGGCCCTTGAAAATCCGAGGGAAAGATTCATTTTCACGCCTAGTCGTACTCATAACCGCAGCAGGTCTCCAAGGTGAACAGCCTCTAGTTGATAGAACA…	Rhizophydiales	Chytridiomycota
D5	LR7-R/RD1765	3	SW	10	0.2	TGGGTTAGTCGATCCTAAGGCGCAGGTTAACTCTGTAAATGCGTACAATTTGTACCGCCTGCCGAAAGGGAATCCGGTTAATATTCCGGAACCAGAATGTGGAATTTAAACGGCAACGTAACTGAACTTGGAGACATCAGCAGGAGCCCTGGGAAGAGTTCTCTTTTCTTTTTAACAGTCTATCACCCTGGAATCGGATTAACCGGAGAAGGGGTTCAATGGCTGGGAAAGCACAGCATCTTCGTTGTGTCCGGTGCGCTCTTGATGATCCTTGAAAATCCAAGGGAAAGGATAATTTTCACGTCTGGTCGTACTCATAACCGCAGCAGGTCTCCAAGGTGAACAGCCTCTAGTCGATAGAACAATGTAGGTAAGGGAAGTCGGCAAAATAGATCCGTA…	Cryptomycota	Cryptomycota
E2	LR7-R/RD1765	23	NE	0	0.2	TGGAGAAAGGTTCCGTGTGAACAGCAGTTGGACACGGGTGAGTCGATCCTAAGAGATAGGGGAGATCTGTTTCAAAGGTGCAATTGCGCCGTCTATCGAAAGGGCATACGGTTAATATTCCGTAACTGGGAAGTGGACATGTGCGGCAACGCAAACGAACTTGGAGACGCCCGTGTGGACCCTGGGAAGAGTTTTCTTTTCTTTTTGACTGCCAAGCGCCTTGAAATCGACTTGGTCGGAGCAGAGGCTTGGAGGCAGGCAGAGCAGCACGCGTTTGTGTTGTCCGGAGCGTTCGCAACGGCCCGTGAAAATCCGAGGGAGAGTGTTTCACACCTAGTCGTACTGATAACCGCAGCAGGTCTCCAAGGTGAAGAGCCTCTAGTTGATAGAACAATGTAG…	Rhizophydiales	Chytridiomycota
E3	LR7-R/RD1765	18	SW	5	0.2	AGAAAGGTTCCATGTGAACAGCAATTGGACATGGGTGAGTCGATCCTAAGAGATAGGAAAATTCCATTGGAAGGTGGATCTTCTTCGGACGATCCCGACTATCGAAAGGGAATTAGGTTAATATTCCTAAACCAGGACGTGGATATTGAGTGGCAACACAAGCGAAATTGGATACATCGGCGAGAGCCCTAGGAAGAGTTCTCTTTTCTTTTTAACATGATTGTAGACCTTGGAATCGGATTGACCGGCGATAAGGTTTACTTTCTGGAAAAGCAGTATATCTTTTGTACTGTCTGGTGCGCTCTCGACGGTCCTTGAAAATCCAATGGAGTGATTTATTTGCACCCCTGGTCGTACTCATAACCGCCTCAGGTCTCCAAGGTGTGTAGCCTCTAGTCC…	Chromulinales	Chrysophyceae
F1	LR7-R/RD1765	21	ST	5	5	TGGAGAAAGGTTCCGTGTGAACAGCAGTTGGACACGGGTTAGTCGATCCTAAGAGATAGGGAAACTCCGTTTTAAAGGCGCAATTCGTGCCGTCTATCGAAAGGGTATCAGGTTAATATTCCTGAACTGGGATGTGGATTCTTGTGCGGCAACGCAACTAAACTCGGAGACGCCAGTAGGGATCCTGGGAAGAGTTATCTTTTCTTTTTGACTGATTATCACCGTGAAATCGACTTAGTCGGAGATACGGTTTCATATCAGGCAAAGCAGAACACCTTTGTTCTGTCCGGTGCATTCCTAACGGCCCTTGAAAATCCGAGGGAAAGATTCATTTTCACGCCTAGTCGTACTCATAACCGCAGCAGGTCTCCAAGGTGAACAGCCTCTAGTTGATAGAAC…	Rhizophydiales	Chytridiomycota
E5	LR7-R/RD1765	2	SW	10	0.2	ATCCTAAGAGATAGGAGAATTCTTTTTGAAAGTTGCTCGTCCTTCCTCGGTGGGACCCGGCTATCGAAAGGGAATCGGGTTAATATTCCCGAACCAGGACGTGGATAATAAGTGGCAACACAAGCGAAACTGGAGACGTTGGCGAAAGCCCCGGGAAGAGTTCTCTTTTCTTTTTAACAGTAAATTTCATCATTTTAACAGATAGACCTTGGAATCGGATTGACCGGCGATAAGGTTTATTTACTGGAAAAGCGGCACACCTTCTGTGTCGTCCGGTGCGCTTTCGACGACCCTTGAAAATCCAGTGGCGTGACTTATTCGCACCCCTGGTCGTACTCATAACCGCCTCAGGTCTCCAAGGTGTGCAGCCTCTAGTCGATAGAACAATGTATATAAGGG…	STramenopiles	Stramenopiles
F3	LR7-R/RD1765	17	SW	5	0.2	GTGTGAACAGCAGTTGGACACGGGTTAGTCGATCCTAAGAGATAGGGAAACTCCGTTTTAAAGGCGCAATTCGTGCCGTCTATCGAAAGGGTATCAGGTTAATATTCCTGAACTGGGATGTGGATTCTTGTGCGGCAACGCAACTAAACTCGGAGACGCCAGTAGGGATCCTGGGAAGAGTTATCTTTTCTTTTTGACTGATTATCACCGTGAAATCGACTTAGTCGGAGATACGGTTTCATATCAGGCAAAGCAGAACACCTTTGTTCTGTCCGGTGCATTCCTAACGGCCCTTGAAAATCCGAGGGAAAGATTCATTTTCACGCCTAGTCGTACTCATAACCGCAGCAGGTCTCCAAGGTGAACAGCCTCTAGTTGATAGAACAATGTAGATAAGGG…	Rhizophydiales	Chytridiomycota
F6	LR7-R/RD1765	13	SW	10	5	ATGAGAACAGTATTTGGTCATGGGTTAGTCGATCCTAAGGCGCAGGTTAACTCTGTAAATGCGTACAATTTGTACCGCCTGCCGAAAGGGAATCCGGTTAATATTCCGGAACCAGAATGTGGAATTTAAACGGCAACGTAACTGAACTTGGAGACATCAGCAGGAGCCCTGGGAAGAGTTCTCTTTTCTTTTTAACAGTCTATCACCCTGGAATCGGATTAACCGGAGAAGGGGTTCAATGGCTGGGAAAGCACAGCATCTTCGTTGTGTCCGGTGCGCTCTTGATGATCCTTGAAAATCCAAGGGAAAGGATAATTTTCACGTCTGGTCGTACTCATAACCGCAGCAGGTCTCCAAGGTGAACAGCCTCTAGTCGATAGAACAATGTAGGTAAGGGAA…	Cryptomycota	Cryptomycota
F7	LR7-R/RD1765	5	SW	10	0.2	GGAGAAAGGTTCCATGAGAACAGTATTTGGTCATGGGTTAGTCGATCCTAAGGCGCAGGTTAACTCTGTAAATGCGTACAATTTGTACCGCCTGCCGAAAGGGAATCCGGTTAATATTCCGGAACCAGAATGTGGAATTTAAACGGCAACGTAACTGAACTTGGAGACATCAGCAGGAGCCCTGGGAAGAGTTCTCTTTTCTTTTTAACAGTCTATCACCCTGGAATCGGATTAACCGGAGAAGGGGTTCAATGGCTGGGAAAGCACAGCATCTTCGTTGTGTCCGGTGCGCTCTTGATGATCCTTGAAAATCCAAGGGAAAGGATAATTTTCACGTCTGGTCGTACTCATAACCGCAGCAGGTCTCCAAGGTGAACAGCCTCTAGTCGATAGAACAAT…	Cryptomycota	Cryptomycota
G4	LR7-R/RD1765	8	SW	10	0.2	GGAGAAAGGTTCCATGTGAACAGTAATTGAACATGGGTGAGTCGATCCTAAGAGATAGGAGAATTCTTTTTGAAAGCGGTCCTTCCTCGGCGGGACCCGGCTATCGAAAGGGAATCGGGTTAATATTCCCGAACCAGGGCTTGGATATTGAGTGGTAACACAAACGAAATTGGGGACGTTGGCGGGAGCCCCGGGAAGAGTTCTCTTTTCTTTTTAACAGTGTAGTGAACCTTGGAATCGGATTGCCCGGCGATAAGGTTCACAAACTGGTAAAGCGGCGTACTTTTTGCGTCGTCCGGTGCGCTTCCGACGACCCGTGAAAACCCAGTGGCGTGACTTATTCGCTTCCTTGGTCGTACTCATAACCGCCTCAGGTCTCCAAGGTGTGCAGCCTCTAGT…	STramenopiles	Stramenopiles
G7	LR7-R/RD1765	4	SW	16	0.2	TAAGAGATAAGAGCATTCTGTTTGAAAGCGCTCCTTCCCCGGTGGGAGCCGATTATCGAAAGGGAATCAGGTTAACATTCCTGAACCAGGACGTGGATAATGACTGGCAACAGAATCGAAATTGGGAACGTTGGCGAGAGCCCTGGGAAGAGTTTTCTGTTCTTCTTGACAGGGACCAGCGACCTTGGAATCGGATTGACCGGCGATAAGGTGGCTTCCCTGGAAAAGCAGTGCGCCTTCTGCACTGTCCGGTGCGCTCTCGACAGCCCTTGAAACCCCAATGGCGTGACTTATTGACACTCCTGGTCGTACTCATAACCGCCTCAGGTCTCCAAGGTGTGTAGCCTCTAGTCCATAGAATAATGTAGATAAGGGAAGTCGGCAAAATAGATCCGTAAC…	STramenopiles	Stramenopiles
G8	LR7-R/RD1765	16	NE	2	0.2	AGGAAAGGTTCCGTGTGAACAGCAGTTGGACACGGGTCAGTCGATCCTAAGAGATAGGTTAACTCCGTTTGAAAGGGACAATGCGTCCTGCCTATCGAAAGGGAATCCGGTTAATATTCCGGAACCGGCTGTGGGGTGTTAGCGGCAACGTGTATGAACTTGGAGACGTCGGCAGGGGTTCCGGGAAGAGTTCTCTTTTCTTTTTAACAGCGCGCACGCCCTGAAAACAGTTTAACTGGCGCAAGGGCTTACTGGCTGGCAGAGCAGACCAACTCTGGTCTGTCCGGTGCACTCCTGACGACCCGTGAAAATCCAAGGGAATGTATTGCCTTTGCAGCTGGTCGTACTCATAACCGCAGCAGGTCTCCAAGGTTAACAGCCTCTAGTTGATAGAACAAT…	Cryptomycota	Cryptomycota
H4	LR7-R/RD1765	7	SW	16	0.2	GGTAAGTCGATCCTAAGAGATAGGGAAACTCCGTTTTAAAGTGCGCGATTCTTCGTGCCGCCTATCGAAAGGGAATCCGGTTAATATTCCGGAACTGGGATGTGGATTTTTTGCGGTAACGCAAGCGAACTCGGAGATACCAGCTAGGCTCCCGGGAAGAGTTTTCTTTTCTTGTTAACTGACAAAAACCTTGGAATCGGATTATCCGGAGATAAGGTTTGACGTTGGGTAAAGCACATCGCCTTTGATGTGTCCGGTGCAGTTTAGACGGTCCTTGAAAATCCGAGGGAGAGAATAATTTTCACACCTAGTCGTACCCATAACCGCAGCAGGTCTCCAAGGTTAACAGCCTCTAGTTGATAGAACAATGTAGATAAGGGAAGTCGGCAAAATAGATCC…	Chytridiales	Chytridiomycota
H6	LR7-R/RD1765	11	SW	10	5	TGGAGAAAGGTTCCGTGTGAACAGCAGTTGGACACGGGTTAGTCGATCCTAAGAGATAGGGAAACTCCGTTTTAAAGGCGCAATTCGTGCCGTCTATCGAAAGGGTATCAGGTTAATATTCCTGAACTGGGATGTGGATTCTTGTGCGGCAACGCAACTAAACTCGGAGACGCCAGTAGGGATCCTGGGAAGAGTTATCTTTTCTTTTTGACTGATTATCACCGTGAAATCGACTTAGTCGGAGATACGGTTTCATATCAGGCAAAGCAGAACACCTTTGTTCTGTCCGGTGCATTCCTAACGGCCCTTGAAAATCCGAGGGAAAGATTCATTTTCACGCCTAGTCGTACTCATAACCGCAGCAGGTCTCCAAGGTGAACAGCCTCTAGTTGATAGAAC…	Rhizophydiales	Chytridiomycota
H9	LR7-R/RD1765	7	NE	16	0.2	TGGAGAAAGGTTCCATGTGAACAGCAATTGGACATGGGTTAGTCGATCCTAAGAGATAGGGAAATTCCGTGTGAAAGTTGTGCGTTCTGGTTTACTCCACGAGTCGCGCCGCCTATCGAAAGGGAATCAGGTTAATATTCCTGAACCAGGACTTGGATACTGTATGGCAACATAAGTGAACTGAGAGACGCCGGCGGGGAGCCCGGGAAGAGTTATCTTTTCTTTTTAACAGATTTTTACCCTGGAATCGGATTAACCGGAGATAGGGTTCTACATCTGGGAAAGCATCTCATGTTTGAGGTGTCCGGTGCCTTTTCGACGGCCCTTGAAAATCTCAGGGAAAGACCTATTCGCAACCCTGGTCGTACTCATAACCGCATCAGGTCTCCAAGGTGAACA…	Cercomonadidae	Rhizaria
A08	LR7-R/RD1765	9	ST	5	0.2	AAGGGAAAAGTTAATTTTCCGGAGCGAAAGGGAATCCGTTTAAGATTACGGAACCAGTTGTGGGGTGTAGACGGCAACGGTCATGAACTTGGAGACGCTGGCGCAGGTTCCGGGAAGAGTTTTCTTTTCTTCTTAACAGTCGAGGGGCCCTGGAAGCAGTTTAACTGGCGGGAGGGCTTGCCGACTGGTAGAGCAGCGCATTTTTGTGCTGTCCGGTGCACCTGTGACGGTCCGTGAAAATCCAGGGGAGGTAATTGCCTTTGCAACTGGTCGTACTGATAACCGCAGCAGGTCCTCAAGGTGAAGAGCCTCTAGTTGATAGAACAATGTAGGTAAGGGAAGTCGGCAAAATAGATCCGTAACTTTGGGAAAAGGATTGGCTCTTGTGTCTCGGGGAGG…	Cryptomycota	Cryptomycota
A09	LR7-R/RD1765	6	ST	10	0.2	ATCCTAAGTTTTAGGGTAATACCAATCAGAAGAGGGATTATGTTATAGTAATTCCGCCCTAACGAAAGGGAAACAGGGTAAAATTCCTGTACCGAACGATGGATACAGAGCGGTAACGCAAGTGAAACTGCAGACGTTTGCGAAAGTCCTGGCAAGAGTTCTCTTTTCTTGTTAACAGTCCGAGGTGCCACGGAAGCGGATTATCCGGAGATGTGGCTAAGCGATTGGTAGAGCACCGTGCTTTATGCGGTGTCCGGAGCGCTTTCGAAAACCCTTGAAAATGCAGTGGAATGGATTATTTTCTCGTTCGGTCGTACTCATAACCGCATCAGGTCTCCAAGGTTAACAGCCTCTAGTCGATAGAAGAAAGTAGATAAGGGAAGTCGGCAAAATAGATCC…	Nucleariidae	Nucleariidae
E08	LR7-R/RD1765	16	ST	2	0.2	GCAACGGTCATGAACTTGGAGACGCTGGCGCAGGTTCCGGGAAGAGTTTTCTTTTCTTCTTAACAGTCGAGGGGCCCTGGAAGCAGTTTAACTGGCGGGAGGGCTTGCCGACTGGTAGAGCAGCGCATTTTTGTGCTGTCCGGTGCACCTGTGACGGTCCGTGAAAATCCAGGGGAGGTTATTGCCTTTGCAACTGGTCGTACTGATAACCGCAGCAGGTCCTCAAGGTGAAGAGCCTCTAGTTGATAGAACAATGTAGGTAAGGGAAGTCGGCAAAATAGATCCGTAACTTTGGGAAAAGGATTGGCTCTTGTGTCTCGGGGATGTGGTGAGATTGCATCAAGCCACGCCCGATTATGAGACGAACAAGAACTGGTACGGACAAGG	Cryptomycota	Cryptomycota
F08	LR7-R/RD1765	17	ST	0	0.2	ACGGTCATGAACTTGGAGACGCTGGCGCAGGTTCCGGGAAGAGTTTTCTTTTCTTCTTAACAGTCGAGGGGCCCTGGAAGCAGTTTAACTGGCGGGAGGGCTTGCCGACTGGTAGAGCAGCGCATTTTTGTGCTGTCCGGTGCACCTGTGACGGTCCGTGAAAATCCAGGGGAGGTTATTGCCTTTGCAACTGGTCGTACTGATAACCGCAGCAGGTCCTCAAGGTGAAGAGCCTCTAGTTGATAGAACAATGTAGGTAAGGGAAGTCGGCAAAATAGATCCGTAACTTTGGGAAAAGGATTGGCTCTTGTGTCTCGGGGAGGTGGTGAGATTGCATCAAGCCACGCCCGATTATGAGACGAACAAGAACTGGTACGGACAAGG	Cryptomycota	Cryptomycota
F10	LR7-R/RD1765	1	NE	16	0.2	GCTCCTAAGAGATAGGGAAATTCCGTTCGGAAGTGGGCGATCGACACTTGTGTCCGCATCGCCCCGCCTATCGAAAGGGAACCAGGTTAATATTCCTGGGCCGGCGGCGTGGGTACTGCGGCAACGCCTCAGCGGTAGTGGGGAGACGCCCGACGGAGGTCCAGCCAGCGTTATCTTTGCTGGTTAACGGTCTGTTACTCTGGAATCGGTTTACCCGGAGATAGAGTTAAACGGCCGGCATAGCACGGCGCTCTCGCCGTGTCTGGTGCCCTCCGGAGGGTCCTTGAAAATCCCCGCCCGAGTCCTACTCGCACCCCCGGGCGTACTGATAACCGCATCAGGTCTCCAAGGTGTGCAGCCTCTAGTCGATAGAACAATGTAGATAAGGGAAGTCGGCAA…	Eukaryote	Bicosoecida
H1	LR7-R/RD1765	19	ST	16	5	TAAGAGATAGGCGAACGCCGTTCTGAATGTGTGCTATTCTGTAGCACCTCCTATCGAAAGGGAATTGGGTTGATATTCCCAAACCTGCGGAAGATATTCTTGCGGTAACGCGAACGAACACGGAGACGTCGGCCGAGACCCCTGGAAGAGTTCTCTTTTCTTGTTAACAAGCCAGCGACCGTGGAATCAGTTTACCTGGAGATACGGTTGTATGCTTGGGAAAGCAGATCGATTCTTGATCTGTCAGGTGCGTTTCGGACGGCCCTTGAAAATCCGTGGGAGAGTGTAACTTTTTCCGTTGATCGTACTCATAACCGCATCAGGTCTCCAAGGTGATCAGCCTCTAGTCAATAGAATAATGTAGATAAGGGAAGTCGGCAAAATAGATCCGTAACTTCG…	Centroheliozoa	Centroheliozoa
A02	LR78/RD78	18	SW	10	5	AAACTCCGTTTTAAAGGCGCAATTCGTGCCGTCTATCGAAAGGGTATCAGGTTAATATTCCTGAACTGGGATGTGGATTCTTGTGCGGCAACGCAACTAAACTCGGAGACGCCAGTAGGGATCCTGGGAAGAGTTATCTTTTCTTTTTGACTGATTATCACCGTGAAATCGACTTAGTCGGAGATACGGTTTCATATCAGGCAAAGCAGAACACCTTTGTTCTGTCCGGTGCATTCCTAACGGCCCTTGAAAATCCGAGGGAAAGATTCATTTTCACGCCTAGTCGTACTCATAACCGCAGCAGGTCTCCAAGGTGAACAGCCTCTAGTTGATAGAACAATGTAGATAAGGGAAGTCGGCAAAATAGATCCGTAACTTCGGGAAAAGGATTGGCTCTAA…	Rhizophydiales	Chytridiomycota
A04	LR78/RD78	40	ST	2	0.2	AGACTGGCGCAGGTTCCGGGAAGAGTTTTCTTTTCTTCTTAACAGTCGAGGGGCCCTGGAAGCAGTTTAACTGGCGGGAGGGCTTGCCGACTGGTAGAGCAGCGCATTTTTGTGCTGTCCGGTGCACCTGTGACGGTCCGTGAAAATCCAGGGGAGGTTATTGCCTTTGCAACTGGTCGTACTGATAACCGCAGCAGGTCCTCAAGGTGAAGAGCCTCTAGTTGATAGAACAATGTAGGTAAGGGAAGTCGGCAAAATAGATCCGTAACTTTGGGAAAAGGATTGGCTCTTGTGTCTCGGGGAGGTGGTGAGATTGCATCAAGCCACGCCCGATTATGAGACGAACAAGAACTGGTACGGACAAGGG	Cryptomycota	Cryptomycota
B02	LR78/RD78	19	SW	16	5	AGGGTATCAGGTTAATATTCCTGAACTGGGATGTGGATTCTTGTGCGGCAACGCAACTAAACTCGGAGACGCCAGTAGGGATCCTGGGAAGAGTTATCTTTTCTTTTTGACTGATTATCACCGTGAAATCGACTTAGTCGGAGATACGGTTTCATATCAGGCAAAGCAGAACACCTTTGTTCTGTCCGGTGCATTCCTAACGGCCCTTGAAAATCCGAGGGAAAGATTCATTTTCACGCCTAGTCGTACTCATAACCGCAGCAGGTCTCCAAGGTGAACAGCCTCTAGTTGATAGAACAATGTAGATAAGGGAAGTCGGCAAAATAGATCCGTAACTTCGGGAAAAGGATTGGCTCTAAGGGTTGGGTATGTTGGGCCTCTTACAGCAGCTGAGGAACT…	Rhizophydiales	Chytridiomycota
C04	LR78/RD78	42	ST	2	0.2	ACTGGCGCAGGTTCCGGGAAGAGTTTTCTTTTCTTCTTAACAGTCGAGGGGCCCTGGAAGCAGTTTAACTGGCGGGAGGGCTTGCCGACTGGTAGAGCAGCGCATTTTTGTGCTGTCCGGTGCACCTGTGACGGTCCGTGAAAATCCAGGGGAGGTTATTGCCTTTGCAACTGGTCGTACTGATAACCGCAGCAGGTCCTCAAGGTGAAGAGCCTCTAGTTGATAGAACAATGTAGGTAAGGGAAGTCGGCAAAATAGATCCGTAACTTTGGGAAAAGGATTGGCTCTTGTGTCTCGGGGAGGTGGTGAGATTGCATCAAGCCACGCCCGATTATGAGACGAACAAGAACTGGTACGGACAAGGG	Cryptomycota	Cryptomycota
D03	LR78/RD78	35	NE	16	5	GAGAAAGGTTCCGTGTGAACAGCAGTTGGACACGGGTGAGTCGATCCTAAGAGATAGGGGAGATCTGTTTCAAAGGTGCAATTGCGCCGTCTATCGAAAGGGCATACGGTTAATATTCCGTAACTGGGAAGTGGACATGTGCGGCAACGCAAACGAACTTGGAGACGCCCGTGTGGACCCTGGGAAGAGTTTTCTTTTCTTTTTGACTGCCAAGCGCCTTGAAATCGACTTGGTCGGAGCAGAGGCTTGGAGGCAGGCAGAGCAGCACGCGTTTGTGTTGTCCGGAGCGTTCGCAACGGCCCGTGAAAATCCGAGGGAGAGTGTTTCACACCTAGTCGTACTGATAACCGCAGCAGGTCTCCAAGGTGAAGAGCCTCTAGTTGATAGAACAATGTAGGT…	Rhizophydiales	Chytridiomycota
E03	LR78/RD78	36	ST	2	0.2	GGGAAAGGTTCCATGTGAACAGTGCTTGACCATGGGTGAGTCGATCCTAAGCTCTATGTTAACGCAATAGAAAGGGAAAAGTCAATTTTCCGGAGCGAAAGGGAATCCGTTTAAGATTACGGAACCAGTTGTGGGGTGTAGACGGCAACGGTCATGAACTTGGAGACGCTGGCGCAGGTTCCGGGAAGAGTTTTCTTTTCTTCTTAACAGTCGAGGGGCCCTGGAAGCAGTTTAACTGGCGGGAGGGCTTGCCGACTGGTAGAGCAGCGCATTTTTGTGCTGTCCGGTGCACCTGTGACGGTCCGTGAAAATCCAGGGGAGGTTATTGCCTTTGCAACTGGTCGTACTGATAACCGCAGCAGGTCCTCAAGGTGAAGAGCCTCTAGTTGATAGAACAAT…	Cryptomycota	Cryptomycota
F03	LR78/RD78	37	NE	16	5	GGGGAAAGGTTCCATGTGAACAGTGCTTGACCATGGGTGAGTCGATCCTAAGCTCTATGTTAACGCAATAGAAAGGGAAAAGTTAATTTTCCGGAGCGAAAGGGAATCCGTTTAAGATTACGGAACCAGTTGTGGGGTGTAGACGGCAACGGTCATGAACTTGGAGACGCTGGCGCAGGTTCCGGGAAGAGTTTTCTTTTCTTCTTAACAGTCGAGGGGCCCTGGAAGCAGTTTAACTGGCGGGAGGGCTTGCCGACTGGTAGAGCAGCGCATTTTTGTGCTGTCCGGTGCACCTGTGACGGTCCGTGAAAATCCAGGGGAGGTAATTGCCTTTGCAACTGGTCGTACTGATAACCGCAGCAGGTCCTCAAGGTGAAGAGCCTCTAGTTGATAGAACAA…	Cryptomycota	Cryptomycota
G01	LR78/RD78	16	SW	5	5	AAGGTTCCGTGTGAACAGCAGTTGGACACGGGTTAGTCGATCCTAAGAGATAGGGAAACTCCGTTTTAAAGGCGCAATTCGTGCCGTCTATCGAAAGGGTATCAGGTTAATATTCCTGAACTGGGATGTGGATTCTTGTGCGGCAACGCAACTAAACTCGGAGACGCCAGTAGGGATCCTGGGAAGAGTTATCTTTTCTTTTTGACTGATTATCACCGTGAAATCGACTTAGTCGGAGATACGGTTTCATATCAGGCAAAGCAGAACACCTTTGTTCTGTCCGGTGCATTCCTAACGGCCCTTGAAAATCCGAGGGAAAGATTCATTTTCACGCCTAGTCGTACTCATAACCGCAGCAGGTCTCCAAGGTGAACAGCCTCTAGTTGATAGAACAATGTA…	Rhizophydiales	Chytridiomycota
G03	LR78/RD78	38	ST	2	0.2	AGTGGGGAAGGTTCCATGTGAACATTGCTTGACCATGGGTGAGTCGATCCTAAGCTCTATGTTAACGCAATAGAAAGGGAAAAGTCAATTTTCCGGAGCGAAAGGGAATCCGTTTAAGATTACGGAACCAGTTGTGGGGTGTAGACGGCAACGGTCATGAACTTGGAGACGCTGGCGCAGGTTCCGGGAAGAGTTTTCTTTTCTTCTTAACAGTCGAGGGGCCCTGGAAGCAGTTTAACTGGCGGGAGGGCTTGCCGACTGGTAGAGCAGCGCATTTTTGTGCTGTCCGGTGCACCTGTGACGGTCCGTGAAAATCCAGGGGAGGTTATTGCCTTTGCAACTGGTCGTACTGATAACCGCAGCAGGTCCTCAAGGTGAAGAGCCTCTAGTTGATAGAAC…	Cryptomycota	Cryptomycota
H01	LR78/RD78	17	SW	10	5	ATTTGGTCATGGGTTAGTCGATCCTAAGGCGCAGGTTAACTCTGTAAATGCGTACAATTTGTACCGCCTGCCGAAAGGGAATCCGGTTAATATTCCGGAACCAGAATGTGGAATTTAAACGGCAACGTAACTGAACTTGGAGACATCAGCAGGAGCCCTGGGAAGAGTTCTCTTTTCTTTTTAACAGTCTATCACCCTGGAATCGGATTAACCGGAGAAAGGGTTCAATGGCTGGGAAAGCACAGCATCTTCGTTGTGTCCGGTGCGCTCTTGATGATCCTTGAAAATCCAAGGGAAAGGATAATTTTCACGTCTGGTCGTACTCATAACCGCAGCACGTCTCCCAGGTGAACAGCCTCTAGTCGATAGAACAATGTATGTAAGGGAAGTCGGCAAAAT…	Cryptomycota	Cryptomycota
A06	NL1a/LS2	3	ST	5	5	AGTAACGGCGAAGTGACAGGGCACAGCTCAGATTTGGAATCTGGGTAGTTTTACTACTCCGAGTTGTAATTTGAAGAGGCGTGGTCAGGGGAAGCCGGGTCTAAGTCTCTTGGAATAGAGCACCATAGAGGGTGAGAGTCCCGTACATGGCCCTGGTGGTACCTGTTGTGACATGTCCTCAAA	Rozella	Cryptomycota
A07	NL1a/LS2	17	ST	0	0.2	GCGAGTGAAGCGGGTAGAGCTCAAATTTGGAATCACGGCAGTGCCTGCTGTGAATTGTAATTTCAAGACATGTGGGAAAGTGGAAGGGCGTGTTCAAGTCTCCTGGAATGGAGCACCACAGAGGGTGACAGTCCCGTCTGGACACGACTGACCGTGAATCTCTAGTGTCGAC	Cryptomycota	Cryptomycota
A08	NL1a/LS2	29	ST	10	0.2	AGGTAATGGGAGGAAGATGTCTCTAGTAAAGTGACCTGGAAAGGTCCGCCGTGGAGGGTGATAGCCCCGTTCGTACTAGAGAGGTCAACTATTCTATGCCTTCGAA	Chromulinales	Synuro/Chrysophyceae	long branch
A09	NL1a/LS2	41	SW	16	0.2	GCGAGTGGAGCGGGAGGAGCTCAGACTGATAATCTGCGTGCGCGTAACTTCGTGCGCAGAGTTGTGGTCTGTAGAGGCTGGGTCAGCGGAGCGTGGACATCAAGTCTCCTGGAACGGAGCGCCGTGGAGGGTGACAGCCCCGTCTACATGTCTGCGCGAGGCGTACGACCGGTCTTCGAC	Chromulinales	Synuro/Chrysophyceae
B06	NL1a/LS2	4	ST	5	5	AGTGAAGCGGGATGAGCTCAAGCTTAAAATCTCCATACGAGTTTCGTGTGGCGAATTGTAGTCTATAGAGGCGATGTCAGTGCAGCTGCTTGGGATAAGTTCCTTGGAAGAGGACAGCATGGAGGGTGATACTCCCGTCTTTGCCTGAGTAGCTTGCGCGTACGACACGTTTTCTTT	Oomycetes	Oomycetes
B07	NL1a/LS2	19	ST	2	0.2	GCTCAAATTTGGAATCACGGCAGTGCCTGCTGTGAATTGTAATTTCAAGACATGTGGGAAAGTGGAAGGGCGTGTTCAAGTCTCCTGGAATGGAGCACCACAGAGGGTGACAGTCCCGTCTGGACACGACTGACCGTGAATCTCTAGTGTCGAC	Cryptomycota	Cryptomycota
B08	NL1a/LS2	30	ST	10	0.2	CGAGTGGAGCGGGAAGAGCTCAGACCGAAAATCTACGGAGTTGTGGCCTTGAGAAGGTAATGGGAGGAAGATGTCTCTAGTAAAGTGACCTGGAAAGGTCCGCCGTGGAGGGTGATAGCCCCGTTCGTACTAGAGAGGTCAACTATTCTATGCCTTCGAA	Chromulinales	Synuro/Chrysophyceae	long branch
B09	NL1a/LS2	43	NE	2	0.2	GCGAGTGAAGCGGGAGAAGCTCAGACTGAAAATCTTCGGAATTGTAGTCTGGAGAAGTATGGTCATCTTGTAGTCTCGGGTAAAGTCTTCTGGAAAGGAGCGCCACGGAGGGTGATAGCCCCGTTCGTACCTGCGATGAAGGAATACGACCTACTTTCTAC	Chromulinales	Synuro/Chrysophyceae
C06	NL1a/LS2	6	SW	2	5	CGAACCGGGAATAGCCCAGCATGAAAATCGGGCGGCGGCGCCGCCTGAATTGTAGTCTGTAGAAGCGTCCTCAGCGGCGGACCTGGGCCAAGTCCCTTGGAAGGGGGCGCCTGAGAGGGTGACAGCCCCGTCGGCCCGGGACCCTGCCGCATCACGAGGCGTTGTCGGC	Viridiplantae	Viridiplantae
C07	NL1a/LS2	20	ST	2	0.2	AATCATGGCAGTGCCTGCTGTGAATTGTAAATTCAAGACATGTGGGAAAGTGGAAGGGCGTGTTCAAGTCTCCTGGAATGGAGCACCACAGAGGGTGACAGTCCCGTCTGGACACGACTGACCGTGAATCTCTAGTGTCGAC	Cryptomycota	Cryptomycota
C09	NL1a/LS2	44	NE	10	0.2	AGTGGAGCGGGAGAAGCTCAGACTGAAAATCTTCGGAGTTGTAGTCTGTAGATGTCGATTCGAAGCGGTTGGGCGGGCAAAGTTCCCTGGAAAGGGACGCCGAGGAGGGTGACAGCCCCGTTTACGCCTGCCTCCAAAACCGTGAAACGTTCGGCAATCAAC	Synurales	Synuro/Chrysophyceae	long branch
D06	NL1a/LS2	7	SW	5	5	GAGTGAAGCGGGATGAGCTCAAGCTTAAAATCTCCATGCAAGTTTTGCGTGGCGAATTGTAGTCTATAGAGGCGATGTCAGTGCAGCTATTCGGGCTAAGTTCCTTGGAAGAGGACAGCATGGAGGGTGATACTCCCGTCTTTGCCTGAGTAGCTTGCGCGTACGACACGTTTTCTTT	Oomycetes	Oomycetes
D09	NL1a/LS2	45	NE	5	0.2	AGTCTATGGAGGCGTTATCAGTGCGACTATGTGGGTTAAGTTCCTTGGAAGAGGACAGCATCGAGGGTGATACTCCCGTATGTACCTGTGTAGTTGCGCGTACGATGCGTTTTCTTT	Oomycetes	Oomycetes
E06	NL1a/LS2	8	SW	5	5	TGAAGCGGGAACAGCTCAGATTTGAAATCTCCTGTAAAGGCGAATTGTAGTTTAGAGAAACGTTTTCGAGGTCTATCATAGTACAAGTTCTCTGGAACGAGGCATCATAGAGGGTGAAAATCCCGTCTTTGACTATGAAAAAACCTTATGTGATACGTTTTCCAA	Rhizophydiales	Chytridiomycota
E08	NL1a/LS2	36	SW	5	0.2	AGTAACTGGCGAGTGGAAGCGGGAGAGCTCAGACTGAAAATCTTCGGAATTGTAGTCTGTCGAAGTTAAGTCAGCGATCTCTTTATCTCAAGTCTCTTGGAATAGAGCGCCATGGAGGGTGACAGCCCCGTTCATAGATAAAGCGTGAGTGTACGACTAACTTTCTAC	Rhizochromulinales	Synuro/Chrysophyceae	long branch
E09	NL1a/LS2	46	NE	5	0.2	AAGTAAGGGCGACTGAAGCGGGAAAAGCTCAAAGTGAAAATCGGCTGGCCCAGCGGCCAGTCGAGTTGTAGTCTCGAGAGGCGAAGTCAGCGTGCGGCCCGGGTAGAAATCTTTTGGAACAAGGTGTCACAGAGGGTGAGAACCCCGTCTCAGACTCGGAGTCCGCCGCGTACGACCCGCCTTCCCA	Cercozoa	Rhizaria
F06	NL1a/LS2	11	NE	2	5	GTAACGGCGAGTGAAGCGGGATGAGCTCAAGCTTAAAATCTCCATGTCAGTTTGGCGTGGCGAATTGTAGTCTATAGAGGCGATGTCAGTGCAGCTATTCGGGCTAAGTTCCTTGGAAGAGGACAGCATGGAGGGTGATACTCCCGTCTTTGCCTGAGTAGCTTGCGCGTACGACACGTTTTCTTT	Oomycetes	Oomycetes
F07	NL1a/LS2	25	ST	5	0.2	AAGTGGGAATAGCTCAGACTGAAAATCTTCGCGAGTTGTGGTCTGGAGAAGTAAGACAAATGGATGGAAGCCTTCGTAAAGTCGCATGGAAAGGCGCGCCAAGGAGGGTGAGAGCCCCGTTCATACGAAGGTGGAAGTCGGCGTCTGCTTCCAT	Chromulinales	Synuro/Chrysophyceae
F09	NL1a/LS2	47	NE	5	0.2	CCGGCTAAAGCTCAAAGTTAAAATCTTTAGCGTACAGTTAAAGAATTGTAATCTTGAGGTGCGATCGGAAGTCATGGAGGAAGCATAAGTTGGTTGAAAAACCGCGCCAAAGAGGGTGAAAGCCCCGTAGTAGGCGTCCTCCTAGACGTACGAAAGTAACCACA	Alveolata/Ciliophora	Ciliophora	long branch
F11	NL1a/LS2	50	NE	10	0.2	GTACGGCGAGTGGAGCGGGAGGAGCTCAGACGTGTAATCTGCAGGTCGTCGTTGGTCTGTAGAAATGTCGTCTGGAGAAGCGAGATGTAGCTGTGTAGTCGGGAACCAAATCTCCTGGAATGGAGTGCCGAGGAGGGTGACAGCCCCGTGTGTGTTTCCGACGACCAGTGTGTTCCGCTTTCAAC	Cryptomycota	Cryptomycota	long branch
F3	NL1a/LS2	18	ST	2	0.2	GGTATTCCCATCAGTAGCTGCGAGTGAAGTGGGAAAAGCTCAAATTTGAAATCCATGTATGTGGAATTGTAGTTTAGAGAAGTGTTGTCAGGGTGTGGAAGGGGGGGTAAGTTCCTTGGAACAGGACATCAGAGAGGGTGAGAATCCCGTTATGCCCCTAGAAGGACCTGAAATGAGGCACTTTCGAA	Chytridiomycetes	Chytridiomycota	long branch
F4	NL1a/LS2	21	ST	2	0.2	AGTAACGGCGAGTGAAGCGGGAAGAGCTCAAATTTGGAATCACGGCAGTGCCTGCTGTGAATTGTAATTTCAAGACATGTGGGAAAGTGGAAGGGCGTGTTCAAGTCTCCTGGAATGGAGCACCACAGAGGGTGACAGTCCCGTCTGGACACGACTGACCGTGAATCTCTAGTGTCGAC	Cryptomycota	Cryptomycota
F7	NL1a/LS2	31	ST	16	0.2	ATCTCATAGGTTACCTATGCGAATTGTAGTTTAGAGAAGCGTTTTCGGGGTTGGCCTCAGTACAAGTTCTTTGGAACAAGGCATCACAGAGGGTGAAAATCCCGTCTATGACTGAGAGTCCAACTCTATGTGATACGTTTTCCAA	Rhizophydiales	Chytridiomycota
F8	NL1a/LS2	34	SW	2	0.2	AGTAACGGCGAGTGAAGTGGGAATAGCTCAGACTGAAAATCTTCGGAGTTGTGGTCTGGAGAAGTAAGACAAATGGTGGAAGCCTTCGTAAAGTCGCATGGAAAGGCGCGCCAAGGAGGGTGAGAGCCCCGTTCATACGAAGGTAGAAGTCGGCGTCTGCTTCCAT	Chromulinales	Synuro/Chrysophyceae
F9	NL1a/LS2	35	SW	2	0.2	CCCTAGTAACGGCGAGTGAAGCGGGAACAGCTCAAATTTGAAATCTCCTGTAAAGGCGAATTGTAGTTTAGAGAAACGTTTTCGAGGTCTATCATAGTACAAGTTCTCTGGAACGAGGCATCATAGAGGGTGAAAATCCCGTCTTTGACTATGAAAAAACCTTATGTGATACGTTTTCCAA	Rhizophydiales	Chytridiomycota
G06	NL1a/LS2	12	NE	2	5	AGTGGAGCGGGATGAGCTCAAGCTTAAAATCTCCATGCTAGTTTTGCTTGGCGAATTGTAGTCTATGGAGGCGTTATCAGTGCGACTATGTGGGTTAAGTTCCTTGGAAGAGGACAGCATCGAGGGTGATACTCCCGTATGTACCTGTGTAGTTGCGCGTACGATGCGTTTTCTTT	Oomycetes	Oomycetes
G09	NL1a/LS2	48	NE	5	0.2	TGGCGAACGAAGTGGGACAGCTCAATGTTGGAATCCTTCGGGAATTGTAGTTTACCAAAGTGTTTTTAAGATGCACGTTTTGGAGCAAGTCTCTTGGAAAAGGGCATTGTAAAGGGTGATAATCCCGTAGATCCAGACACGTGTATTGTACTAGACACTTTTGGA	unknown	unknown	long branch
H08	NL1a/LS2	40	SW	16	0.2	CGAGTGGAGCGGGAGGAGCTCAGACTGATAATCTGCGTGCGCGTAACAGCGTGCGCAGAGTTGTGGTCTGTAGAGGCTGGGTCAGCGGAGCGTGGACATCAAGTCTCCTGGAACGGAGCGCCGTGGAGGGTGACAGCCCCGTCTACATGTCTGCGCGAGGCGTACGACCGGTCTTCGAC	Chromulinales	Synuro/Chrysophyceae
H09	NL1a/LS2	49	NE	10	0.2	GCGAACGAACAGAAATTGTCCAAGATTTGAAATCTACAGGTACACAGATACTTGTCGAATTGTAATTTAACGAAGTCGCATTTCTTTGGCTGAAAGGATTAGACTAAGCACTACGCTTGAATAGTGTAACATAGAGAGTGATATTCTCGTATGTCTACCATGGAGGTCATACAATGAAATAGGCTTTAAA	unknown	unknown	long branch
E9	NL1a/LS2	5	ST	16	5	CCCTAGTAACGGCGAGTGAAGCGGGATGAGCTCAAGCTTAAAATCTCCATACGAGTTTCGTGTGGCGAATTGTAGTCTATAGAGGCGATGTCAGTGCAGCTGCTTGGGATAAGTTCCTTGGAAGAGGACAGCATGGAGGGTGATACTCCCGTCTTTGCCTGAGTAGCTTGCGCGTACGACACGTTTTCTTT	Peronosporales	Oomycetes	Oomycetes
D09	LR78/RD78	10	Env ST		5	AAGGTTCCATGTGAACAGTGCTTGACCATGGGTGAGTCGATCCTAAGCTCTATGTTAACGCAATAGAAAGGGAAAAGTTAATTTTCCGGAGCGAAAGGGAATCCGTTTAAGATTACGGAACCAGTTGTGGGGTGTAGACGGCAACGGTCATGAACTTGGAGACGCTGGCGCAGGTTCCGGGAAGAGTTTTCTTTTCTTCTTAACAGTCGAGGGGCCCTGGAAGCAGTTTAACTGGCGGGAGGGCTTGCCGACTGGTAGAGCAGCGCATTTTTGTGCTGTCCGGTGCACCTGTGACGGTCCGTGAAAATCCAGGGGAGGTTATTGCCTTTGCAACTGGTCGTACTGATAACCGCAGCAGGTCCTCAAGGTGAAGAGCCTCTAGTTGATAGAACAATGTAG…	Cryptomycota	Eukaryota/Fungi
E08	LR78/RD78	1	Env ST		0.2	CGCAAGAGAACTTGGAGACGTCGGCAAAGGCTCCGGAAAGAGTTATCTTTTCTTATTAACGGTGGATCGCCACGGAATCAGCTTAGCTGGCGAAGTGGCTTGCCTGCCGGAAGAGCACATCAATTTGGTGTGTCTGGTGCGCCTTTGACGGTCCTTGAAAATCCAAGGGAAGATATTGCCTTTGCGACTGGTCGTACTCATAACCGCAGCAGGTCTCCAAGGTGTACAGCCTCTAGTTGATAGAACAATGTAGGTAAGGGAAGTCGGCAAATTGGATCCGTAACTTTGGGAAAAGGATTGGCTCTAAGGGTTGAGTCAGGTGTGGGTGTTGTGTTGGAGGCTGATGGGTGAGATGCTGGCAACGGCGTCTTGCTAGTCACCTTTAGCGCTTCATTCGTA…	Cryptomycota	Cryptomycota
E09	LR78/RD78	11	Env ST		5	GTGAACAGCCGTTGAACACGAGTCAGTCGATCCTAACGTATAGATGGAAGCATTGTTCAATGGAGCGGTGATCTATGGTGTAAGATAGAGCCGCAACCACAGCCGAAAGGGAATCAGGTCCTTATTCCTGAACCTGGTAGCGTAACCGTTGGGAGCCTCGTATCTCTCGTGGCAACACGAACAGAGCTTGAGACGCCCGCCTGAACTCTGGGAAGAGTTGTCTTTTCTGCATAAGCAACCGAGGCCCTGGAATTTCTTTGAGAAGAGAATGGGTTTTGGTTCGCCAAGAGCACAGCAGTTCTTGCTGTGTCCATGAGCGTCAGGCGGGACCTTGAAAATCAAGCTAAGGGCTTCGGCGATTCGCACCAGCTCGTACCCATATCCGCAGCAGGTCTCCTA…	Copepoda	Metazoa
F08	LR78/RD78	2	Env ST		0.2	AAGTGGGGAAAGGTTCCAAGTGAACAGCAGTTGGACTTGGGTTAGTCGATCCTAACGAGTAGGTTAACTCTGTCAATGTGCGCTTCGGCGCCGCGCTCCGAAAGGGAATCAGGTTAATATTCCTGAACAGGTCGCAGGGTAGGCGGCAACGCAAGAGAACTTGGAGACGTCGGCAAAGGCTCCGGAAAGAGTTATCTTTTCTTATTAACGGTGGATCGCCACGGAATCAGCTTAGCTGGCGAAGTGGCTTGCCTGCCGGAAGAGCACATCAATTTGGTGTGTCTGGTGCGCCTTTGACGGTCCTTGAAAATCCAAGGGAAGATATTGCCTTTGCGACTGGTCGTACTCATAACCGCAGCAGGTCTCCAAGGTGTACAGCCTCTAGTTGATAGAACAATG…	Cryptomycota	Cryptomycota
G08	LR78/RD78	3	Env ST		0.2	AAGGGTTCCATGTGAACAGCAGTTGAACATGGGTCAGTCGATCCTAAGAGATAGGGGAAACCCGTTCTGAAGGGGGCACTATTCGCTTAAACGTTGTGCCTTCTCCTATCGAAAGGGAATCGGGTTAATATTCCCGAACCCGGACGTGGAGATCGATGTCTCGGCATCTAGTGCGGTAACGCAAACGAACCCGGAGACGCTGGAGGAAGCCCTGGGAAGAGTTCTCTCTTCTTTGTTAGGGACAAACTCCGTGGAATCGCTTCGCGCGGAGATACGGATGTTGTTCCCGTAAAGCACCGCGGTTTTGCGGTGTCCGGTGCGCTTCTTCTGGCCCTTGAAAATCCGGGTGAGAGTGTGTGATTTTCGCGCCGGATCGTACCCATATCCGCAGCAGGTCTC…	Rotifera	Metazoa
H08	LR78/RD78	4	Env ST		0.2	GTTCCGTGTGAACAGCAGTTGGACACGGGTTAGTCGATCCTAAGAGATAGGGAAACTCCGTTTTAAAGGTCTTATTTGACCGTCTATCGAAAGGGCATCAGGTTAATATTCCTGAACTGGGATGTGGATTCTTGTACGGCAACGTAACTAAACTTGGAGACGCCAGTAGGGATCCTGGGAAGAGTTCTCTTTTCTTTTTGACTGAATATCACCATGAAATCGACTTAGTCGGAGATATGGTTTCATTTCAGGCAAAGCAGTACAACTTTGTACTGTCCGGTGCATTCCTAACGGCCCTTGAAAATCCGAGGGAAAGATTCATTTTCACGCCTAGTCGTACTCATAACCGCAGCAGGTCTCCAAGGTGAACAGCCTCTAGTTGATAGAACAATGTAGATA…	Rhizophydiales	Chytridiomycota
A07	LR78/RD78	1	Env DA		total	AAGGTTTCATGTGAACAGTAGTTGGACATGAGTTAGTCGATCCTAAGAGATAGGGAAATTCCGTTTTAAAGTTGTACTTTTATTAGTACCATCTATCAAAAGGGAATCAGGTTAATATTCCTGAACCAAGATATGGAGATTTTATACGGTAACGTAAACGAACTCGGAGACACTAGTAAGGACCCTAGAAAGAGTTTTCTTTTCTTTTTAACCAATTATCACCTTGAAATCGAATGAATCGGAGAAAAGGTTCAATATTGGGTAAAGCTTTTGTTTTACAAGAGTCTGGTGCGTTCTTAATAGTCCTTGAAAATCCGAGGGAGAGTATTAATTTCATACTTGGTCGTACTCATAACCGCAGCAGGTCTCCAAGGTGAATAGCCTCTAGTTGATAGAATA…	Chytridiomycets	Chytridiomycota
A08	LR78/RD78	10	Env DA		total	CAATTGAACTCAGAGACACCAGTAATTGCCCCAGGAAGAGTTATCTTTTCTTTTTAACAGCCACACGCCCTGAAATCAGATTAACTGGAGAAGGGGTTGCCTGGCTGGGAAAGCATTGCACTTTTGCAGTGTCTGGTGCGTAGTTAATGGTCCTTGAAAATCTGAGGGATACATCATCTCATCCCAGGGCGTACTGATAACCGCAGCAGGTCTCCAAGGTTAACAGCCTCTAGTTGATAGAATAATGTAGATAAGGGAAGTCGGCAAAATAGATCCGTAACTTCGGGAAAAGGATTGGCTCTAAGGGCTGGGTGCATTGGGCTGCAGGACGCGGGCCTTGGCTAATCGTCGGAGTCTGCCTGCCTTCGGGTTGGTGGGCACTGACTGAATGGCCTTGGT…	Cryptomycota	Cryptomycota
B07	LR78/RD78	2	Env DA		total	AAGTGGAGAAAGGTTCCATGTGAACAGCAGTTGGACATGGGTTAGTCGATCCTAAGAGATAGGGAAGCTCCGTTTCAATGTGTGCGATTCATCGCACCGACTATCGAAAGGGTATCCGGTTAATATTCCGGAACTAGGATATGGATTTTTGTACGGCAACGTAAATGAACTTGGAGACGCCAGTAGGGACCCTGGGAAGAGTTCTCTTTTCTTTTTGACTGACTAGCACCCTGAAAGCGACTTAGTCGGAGATAGGGTAAAATGTCAGGCAAAGCACTTTCTTGTTGAAGTGTCCGGTGCGTTCCTAACGGCCCTTGAAAATCCGAGGGAGATGTTTATTTTCATACCTAGTCGTACTCATAACCGCAGCAGGTCTCCAAGGTGAACAGCCTCTAGTTG…	Rhizophydiales	Chytridiomycota
B08	LR78/RD78	11	Env DA		total	AACTGGGATGTGGATTATTTGCGGTAACGCAAATGAACTCAGAGAAGCCTGTTGTCTCCCTGGAAAGAGTTATCTTTTCTTTTTAACCTGCGGTTGCCATTGAATTGATTCATTCAGAGATATGGCAAAATGTGGGGTAGAGCATTGCAAATTGTAATGTCCGGTGCGTGACAAAAGGCCCTTGAAAACCTGGGGGAAATCATATATTTCACACTTAGTCGTACTCATAACCGCAGCAGGTCTCCAAGGTTAACAGCCTCTAGTTGATAGATAAATGTAGATAAGGGAAGTCGGCAAAATAGATCCGTAACTTCGGGAAAAGGATTGGCTCTAAGAGTTGAGTATGCCAAACTTTGTTTTGCTCATGTAATGATATTGATCTAGTGTCAAAACTGGACT…	Chytridiales	Chytridiomycota
D08	LR78/RD78	15	Env DA		total	AACGTAAGCGAACCTGGAGACGCCAGTTCAAGTCCTGGGTAGAGTTATCTTTTCTACTTGACAGCCGACGAGCCTCGAAAACGGATTATCCGGCGCAGAGGCAGGATGGCTGGCAAAGCACGCCACTTTTGGCGTGTCCGGTGCACTTGGGATGGCCCGTGAAAATCCAGGGGAGGGATTTGCCTTTGCGACTGGTCGTACTCATAACCGCAGCAGGTCTCCAAGGTGTGCAGCCTCTAGTTGATAGAACAATGTAGGTAAGGGAAGTCGGCAAAATGGATCCGTAACTTTGGGAAAAGGATTGGCTCTAAGGGTTGGGTTAGATTGGTTGTGCGGTGCTGGGCGTGGGTGCAGTTGTTGGGCAACCGATGACGTGCCTGTGTTTTCGGCTGCACGACT…	Cryptomycota	Cryptomycota
F07	LR78/RD78	6	Env DA		total	GCAACGTAAACGAACTCGGAGACGCCTGTAGGGACCCTGGGAAGAGTTCTCTTTTCTTTTTGACTGACCATACGACCCTGAAAGCGACTTGGTCGGAGCGAGGGTGGAAGGTCAGGCAGAGCACCCGCTTTGCTGGGTGTCTGGTGCGTTCCTAACGGCCCGTGAAAATCCGAGGGAGAGGATCAGTTTCATACCTAGTCGTACTCATCACCGCAGCAGGTCTCCAAGGTGAACAGCCTCTAGTTGATAGAACAATGTAGATAAGGGAAGTCGGCAAAATAGATCCGTAACTTCGGGAAAAGGATTGGCTCTAAGGGTTGGGTATGGATGGGCTTGGCCTCATGCCAGCCTGCTTTCACTGTCCGAGGACCTTGGCCCTGCAAGGGGTCAGGGTTGTTG…	Chytridiales	Eukaryota/Fungi
H07	LR78/RD78	9	Env DA		total	GGCAACGTAACCGAACTCGGAGACGCCAGCTGGGACCCCGGGAAGAGTTCTCTTTTCTTTTTAACCAACTATCACCCTGAAATCGGATTAACCGGAGATAGGGTTTAATGTTGGGTAAAGCGTCGCACTTTTGTGACGTCCGGTGCGTTCCAGACGGCCCTTGAAAATCCGAGGGAGAGAATAATTTTCGAACCTAGTCGTACTCATAACCGCAGCAGGTCTCCAAGGTGAACAGCCTCTAGTTGATAGAACAATGTAGATAAGGGAAGTCGGCAAAATAGATCCGTAACTTCGGGAAAAGGATTGGCTCTAAGGGTTGGGTATGTTGGCCTGCTGTTTGACGCCTCGGGGTTGGGCTGGGACTACTCTTGCTTTACGGCTTGAGCGGACCCGGCTCGA…	Chytridiomycets	Chytridiomycota
C11	NL1a/LS2	11	Env ST		0.2	CTAGTAACGGCGAGTGAAGCGGGAACAGCTCAAATTTGAAATCTCACAGCAATGTGCGAATTGTAGTTTAAAGAAACGTTTTCGGGAGAACGCCAGGTCCAAGTTCTTTGGAATGAGGCATCATAGAGGGTGAGAATCCCGTCTTTGGTTTGGTTGTTCTTCCATGTGATACGTTTTCAAA	Chytridiales	Chytridiomycota
D1	NL1a/LS2	13	Env ST		5	AGTAGCGGCGAGTGGAGAGGTAAAAGCCCAAGATGTTAATCCGTAATAAAGTTATGGAATTGTAATCTATAGTGTTTCTCAGAAGATTGAGACTCGTCATAAGTTCTTTGGAACAAGACACCATAGAGGGTGAAAGTCCCGTCTTTGGATGAGTCAAGTCGTATGAGAGATTTCTAA	Ciliophora	Ciliophora	long branch
D3	NL1a/LS2	15	Env ST		5	GGAATAGCTCAAATTTAAAATCTCACTGGTTCCCAGTGCGAATTGTAGTTTCAAGAAGTGTTTTCGGTGGTGAGCCAGGCATAAGTCCTCTGGAACGAGGCATCATAGAGGGTGACAATCCCGTCTTTGGTCTGGTCTTTGCTACTATGTGATGCACTTTCAAA	Rhizophydiales	Chytridiomycota
D6	NL1a/LS2	18	Env ST		5	CCCTAGTAACGGCGAGTGAAGCGGGATGAGCTCAGACCTTTAATCTTCGGAATTGTAGTCTGGAGAGTCTATATCATAAGGAACTCGTCGGGCAAAGTTGCCTGGAATGGCATGCCGTGGAGGGTGACAGCCCCGTTCATGCCTGATGAGTCCGTAACGATAGGGCTTCTAA	Synurales	Synuro/Chrysophyceae
D7	NL1a/LS2	19	Env ST		5	CCCCTAGTAACGGCGAGTGAAGCGGGATGAGCTCAGACCTTTAATCTTCGGAATTGTAGTCTGGAGAGTCCATATCATAAGGAACTTGTCGGGCAAAGTTGCCTGGAATGGCATGCCGTGGAGGGTGACAGCCCCGTTCATGCCTGATAAGTCCGTAACGATAGGGCTTCTAA	Synurales	Synuro/Chrysophyceae
E5	NL1a/LS2	29	Env ST		5	ACGGCGAGTGAAGCGGCAACAGCTCAAATTTGAAATCTGGCTCTTTCAGGGTCCGAGTTGTAATTTGCAGAGGGCGCTTTGGCTTTGGCAGCGGTCCAAGTTCCTTGGAACAGGACGTCACAGAGGGTGAGAATCCCGTACGTGGTCGCTAGCTATTGCCGTGTAAAGCCCCTTCGAC	Pleosporales	Ascomycota
A10	NL1a/LS2	10	Env DA		total	CCCTAGTACTGGCGAGTGAAGCGGGAAAAGCCAAATTTGAAATCTCCTAGGCTTATGTCTAGGCGAATTGTAGTTTGTAGAAATGCTTTCTGAGTCAACTCAGGCTAAAGTCAGCTGGGAAGCTGCATCACAGAGGGTGAAAATCCCGTGAATAGCTTGATGTTTGGCTCTTTGTGAAGTATTTTCGAA	Cryptomycota	Cryptomycota
A11	NL1a/LS2	11	Env DA		total	TAGTAACTGCGAGTGAAGTGGGAAAAGCTCAAATTTGAAATCCATGTATGTGGAATTGTAGTTTAGAGAAGTGTTGTCAGGGTGTGGAAGGGGGGGTAAGTTCCTTGGAACAGGACATCAGAGAGGGTGAGAATCCCGTTATGCCCCTAGAAGGACCTGAAATGAGGCACTTTCGAA	Chytridiomycetes	Chytridiomycota	long branch
A4	NL1a/LS2	4	Env DA		total	CCCTAGTACTGGCGAGTGAAGCGGGAAGAGCTCAATGTTGAAATCTCCTGGGGGGAACCCAGGCGAATTGTAGTTTAGAGAAGTGTTTTCTGGGGTGGGCAGCGATCTAAGTTTCCTTGGAAAAGGGCGCCATTGAGGGTGAGAGCCCCGTTTGTGGTTGCCTGCTGCACTCCTATACGAGGCACTTTCGAC	Eukaryote	Eukaryote	long branch
A8	NL1a/LS2	8	Env DA		total	CCCTAGTAACTGCGAGTGAAGCGGGAGTAGCTCAACTTGAAAATCGTTCTGGCGCTCTGCGTCGTCCGAATTGTAGTCTAAAGGAACGCTACCAGCGGCGCACTGGGGATAATTTGGCTGGAAAGCCGAATCGTAGAGGGTGACAATCCCGTACATGCCTCAGATGGTGCTGCGTACGGTGCGCTTCCGAA	Eukaryote	Eukaryote
B10	NL1a/LS2	22	Env DA		total	CCTAGTAACTGCGAGTGAAGCGGGAGTAGCTCAACTTGAAAATCGTGCTGGCGCACTGCGCTGTACGAATTGTAGTCTAAAGGAGCGTTACCAGCAGTGGATTGGGGATAATTTGGCTGGAAAGCCGAATCATAAAGGGTGACAATCCCGTACATGCCTCAATGCCCGCTGCGTACGGTGCGATTCCTAA	Eukaryote	Eukaryote
B12	NL1a/LS2	24	Env DA		total	GAAGCGGGAAAGCCCAAATTTGAAATCTCCTAGGCTTATGTCTAGGCGAATTGTAGTTTGTAGAAATGCTTTCTGAGTCAACTCAGGCTAAAGTCAGCTGGGAAGCTGCATCACAGAGGGTGAAAATCCCGTGAATAGCTTGATGTTTGGCTCTTTGTGAAGTATTTTCGAA	Cryptomycota	Cryptomycota
A07	NS1/fung	1	NE	10	0.2	CTGTGTAACTGCGAATGGCTCATTAAATCAGTTATAGTTTATTTGATAATACCTTACTACTTGGATAACCGTGGTAATTCTAGAGCTAATACATGCTTCAAACCCCGACTTCTGGAAGGGGTGTATTTATTAGATAAAAAACCAATCGGGGCAACCCGTCTACTGGTGAATCATGATAACTATTCGAATCGCATGACTTTGTCGGCGATGGTTCATTCAAATTTCTGCCCTATCAACTTTCGATGGTAGGATAGAGGCCTACCATGGTTT	Rhizophydiales	Chytridiomycota
A09	NS1/fung	17	SW	16	5	ATCTGCGAATGGCTCATTAAATCAGTTATTGTTTATTTGATGGTACCTTACTACTTGGATAACCGTAGTAATTCTAGAGCTAATACATGCGTCAAGGCCCAACCTTCGTGGAAGGGCTGCATTTATTAGATTCAAACCATCGGTGGTCCTGTGGAAACATGGGGTAGCCACCTTTGATGGCGAGTCATGATAACTTAGCGAATCAGATGGCCTTTGTGCTGCTGATGCTTCATTCAAATTTCTGCCCTATCAGCTTTCGATGGTAGGATCTTGGCCTACCATGGCTA	uncultered eukaryote	Centroheliozoa
B07	NS1/fung	2	NE	5	0.2	CTAGAACGGCGAATCTGCGAATGGCTCATTAAATCAGTTATTGTTTATTTGATGGTACCTTACTACTTGGATAACCGTAGTAATTCTAGAGCTAATACATGCGTCAAGCCCCGACTTCGGAAGGGGTGCATTTATTATATTCAAACCATCGGCCTCTGTCAAAGGAGGTCCATGATGGTGAGTCATAATAACTGAGCGAATCGAATAGCCTTGTGCTGTCGATGCTTCATTCAAATTTCTGCCCTATCAGCTTTCGATGGTAGGATCTTGGCCTACCATGGCTA	uncultered eukaryote	Centroheliozoa
B08	NS1/fung	10	ST	10	0.2	ACTGGTGAACTGCGAATGGCTCATTAAATCAGTTATAATTTATTTTGATAATACCTTACTACTTGGATAACCGTGGTAATTCTAGTGCTAATACATGCTTTAAGGCCCGACTTCTGGAAGGGCTGTATTTATTAGATTAAAAACCAATCGTAGCAATACGTTTACTGGTGAATCATGATAACTTTTCGAATCGCATAGCTTTGCTGGCGATGGTTCAATCAAATTTCTGCCCTATCACCTTTCGATGGTAGTATAGAGGACTACCATGGGCG	Rhizophydiales	Chytridiomycota
C08	NS1/fung	11	ST	10	0.2	ATACGGTGAAACTGCGAATGGCTCATTAAATCAGTTACAGTTTATTTGATGGTGGAAGCTACATGGACAACCGTGGTAATTCTATGGCTAAGACATGGGAAAGGGCCCGACTCTTGGAGGGCTGTGTTTATTAGATACAAAGCTGACATTGTTGGTGAGTCATGATAAAAGCGTACGGACCGCACGGTCGCAAGACGGGCGGTGGATCATTCAAGTTTCTGCCCTATCAACTTTCGACGGTTGTGTATTGGACAACCGTGGTGA	Codonosigidae	Choanoflagellida/Eukaryota
D07	NS1/fung	4	SW	16	0.2	TACAGTGAAACTGCGTACAGCTCATTAAAACAGCAATTATTTCTTTGAAGGTGTTTTCTACATGGATAACTGTAGTAATTCTAGAGCTAATACATGCTTAAAGTCTCGACTCTGCAAGGGGGAGAGATGTATTTATTAGATAAAAAACCAATGCGGCTCGCAAGGGTCGTTTGATTGGTGATTCATAATAACTACTCGAATCGCATGGCTTTATGTCGGCGATAGTTCATTCAAATTTCTGACCTATCAGCTTTCGACGGTTGTGTAGTGGACAACCGTGGCGC	Rhizaria oder ciliophora	Rhizaria
D08	NS1/fung	12	ST	5	0.2	ACTTTGTACTGTGAAACTGCGAATGGCTCATTATATCAGTTATAGTCTACTCGATAGTACCTTACTACTTGGATAACCGTAGTAATTCTAGAGCTAATACATGCGCAAATACCCAACTGCTTGTCGGGCGGGTAGCATTTATTAGATTGAAACCAATGCAGCTCTCGGGCTGGTATTGTGTTGAGTCATAATAACTGTGCGGATCGCGTTTTACGCGATAAATCGATTGAGTTTCTGCCCTATCAGCTTTGGATGGTAGGATATGGGCCTACCATGGCAT	oomycet	Oomycota
E08	NS1/fung	13	ST	2	0.2	AACTGCGAATGGCTCATTAAATCAGTTATAGTTTATTTGATGGTAACTTGCTACATGGATAACTGTGGTAATTCTAGAGCTAATACATGCTGAACAGCCCCGACTTCTGGAAGGGGTGTATTTATTAGATAAAAAACCAATGGGTGCAAGCCCTTCTTGGTGATTCATGATAACTTCTCGAATCGCATGGCCTTGTGCCGGCGATGCTTCATTCAAATATCTGCCCTATCAACTTTCGATGGTAGGATAGAGGCCTACCATGGTGG	Filobasidiales	Basidiomycota
F07	NS1/fung	6	SW	5	0.2	CTGTGTAACTGCGAATGGCTCATTAAATCAGTTATAGTTTATTTGATAATACCTTACTACTTGGATAACCGTGGTAATTCTAGAGCTAATACATGCTTCAAACCCCGACTTCTGGAAGGGGTGTATTTATTAGATAAAAAACCAATCGGGGCAACCCGTCTACTGGTGAATCATGATAACTATTCGAATCGCATGACTTTGTCGGCGATGGTTCATTCAAATTTCTGCCCTATCAACTTTCGATGGTAGGATAGAGGCCTACCATGGTTT	Rhizophydiales	Chytridiomycota
F09	NS1/fung	22	SW	2	5	ATATTACATGGATAACTGTGGTAATTCTAGAGCTAATACATGCAAAACACTCCGACCGTATGGGAAGAGCGCTTTTATTAGACCAAAACCAATGGGGTCGCAAGATCCCTTTGTATGGTGACTCTGGATAACTTTGTGCTGATCGCATGGCCTAGAGCCGGCGACGTATCTTTCAAATGTCTGCCCTATCAACTTTCGATGGTAAGCGATTTGCCTACCATGGTTG	Ploimida	Metazoa
G07	NS1/fung	7	SW	5	0.2	ATACTGTGAACTGCGAATGGCTCATTAAATCAGTTATAGTTTATTTGATAATACCTTACTACTTGGATAACCGTGGTAATTCTAGAGCTAATACATGCTATTAACCCCGACTTCTGGAAGGGGTGTATTTATTAGATAAAAAACCAATCGGGGCAACCCGTCTACTGGTGAATCATGATAACTATTCGAATCGCATGACTTTGTCGGCGATGGTTCATTCAAATTTCTGCCCTATCAACTTTCGATGGTAGGATAGAGGCCTACCATGGTTT	Rhizophydiales	Chytridiomycota
G09	NS1/fung	23	ST	10	5	TTATATCAGCAATAATTTATTTGATGATTATCTTACTACATGGATAACTGTAGTAATTCTAGAGCTAATACATGCACAAAGTCCTGACTCGTGAGGGGAGGGATGTATTTATTAGATACAAAACCAATGCGGGTTCTGCTCGCCATTGTGTTGAATCATAGTAACTTATCGAACGCCATAGCCTTGTGCTGGGCGTAGATCATTCAAATTTCTGCCCTATCAGCTTTCGACGGTAGTGTAGTGGACTACCGTGGCGT	Cercozoa	Rhizaria
H07	NS1/fung	8	ST	16	0.2	AGTGAACTGCGAATGGCTCATTAAATCAGTTATAGTTTATTTGATAATACCTTACTACTTGGATAACCGTGGTAATTCTAGAGCTAATACATGCTAAAAACCCCGACTTCTGGAAGGGGTGTATTTATTAGATAAAAAACCAATCGGGGCAACCCGTCTACTGGTGAATCATGATAACTGTTCGAATCGCATGACTTTGTCGGCGATGGTTCATTCAAATTTCTGCCCTATCAACTTTCGATGGTAGGATAGAGGCCTACCATGGTTT	Rhizophydiales	Chytridiomycota
H08	NS1/fung	16	NE	2	5	TTTGTACTGTCGAAACTGCGAATGGCTCATTATATCAGTTATAGTCTACTCGATAGTACCTTACTACTTGGATAACCGTAGTAATTCTAGAGCTAATACATGCGCAAATACCCAACTGCTTGTCGGACGGGTAGCATTTATTAGATTGAAACCAATGCAGCTCTCGGGCTGGTATTGTGTTGAGTCATAATAACTGTGCGGATCGCGTTTTACGCGATAAATCGATTGAGTTTCTGCCCTATCAGCTTTGGATGGTAGGATATGGGCCTACCATGGCGT	oomycet	Oomycetes
A04	ITS3f/ITS4	1	ST	16	5	AGAAGTTTGGGTACCTAAGCTCTCCAGCAAGGCTCTCGCCCTACCGACTGCCTCCACTCTCAATGAGTTCACATTGTGAGCAATGTGACCGCTGCATTGAGCGCTACCATCCGAAGATTATAGCTCGCAGAGTACAGAGCGCTTTCATGCTTAACGAGAGAAGGGTATCCCTCGCATTATGATATAGGTGATGGGGAAAAAAGACACTGAAACAAGCATGCCGTCTGGAGAACCAGCCGGCGCCAGTTGCGTTCAAAAATCTGATGACTCACGGTTCTGCAATTCGCAATGCTTATCGCACTTC	uncultered alveolate	Ciliophora
A05	ITS3f/ITS4	9	ST	10	0.2	TAGAAGTTTGGGTACCTAAGCTCTCCAGCAAGGCTCTCGCCCTACCGACTGCCTCCACTCTCAATGAGTTCACATTGTGAGCAATGTGACCGCTGCATTGAGCGCTACCATCCGAAGATTATAGCTCGCAGAGTACAGAGCGCTTTCATGCTTAACGAGAGAAGGGTATCCCTCGCATTATGATATAGGTGATGGGGAAAAAAGACACTGAAACAAGCATGCCGTCTGGAGAACCAGCCGGCGCCAGTTGCGTTCAAAAATCTGATGACTCACGGTTCTGCAATTCGCAATGCTTATCGCACTTC	uncultered alveolate	Ciliophora
A06	ITS3f/ITS4	17	SW	10	0.2	GCCCACTTTACAGATGTCACAGCCGAATCCTCTCGCGAACTACTGTTCTTAGAAAAGAAGCGTGCCATAGTCACCGTATTGCGGTGGACGCCTTGTATTTAAAGTCACGTAGCAAGCTATGTTGACTCAAGTCCAAAACACTAGGTTTTGAGGTAGAAATGATACTCAAACAAACATACTTCCTAGCAAGCCAGGAAGTGCAATGTGCGTTCAAAGATTTGATGATTCACGAAGAATTGCGTATCACATTACGTATCGCAT	Cryptomycota	Cryptomycota
B04	ITS3f/ITS4	2	ST	10	5	TCAGCGTAAAATGTAGACTTGTGGATGCCACCGTCAGCAGCGGAGAGCGCAAAATGTGCTGCGCTCCCACACGGGACGGCGGGCTGCCAATGCATTTGAGGCGAGTTCACGCGCACAGCGGAACAAACGCCCAACACCCAGCAGGGCTGGAGGGTACAAATGACGCTCGAACAGGCATGCCCCATGGAATACCAAGGGGCGCAATGTGCGTTCAAAGATTCGATGATTCACTGAATTCTGCAATTCACACTACTTATCGCATTTC	uncultered entrophospora	Glomeromycota
B06	ITS3f/ITS4	18	NE	2	0.2	GTAAAGTTTGAGTGACTAAGCACTGGCAGCTTACGCTGCACTGCCTCAGCTCTCAATGAGTTCACATTGTGAGCAATGTGACCGCTGCATTGAGTGCGGACCTCGACGAATCGAAGCCGCCCGCGGAGCGCAGAGTGCTTTCATGCTTAGCAAGAGAAGGGCATCTCTCGCATTATGATCTGGGTGATGAGATAAAGAGACACTGAAACAAGCATGCCGGCTGGAGAGCCAGCCGGCGCCAGGTGCGTTCAAAAATCTGATGACTCACGGTTCTGCAATTCGCATTGCTTATCGCACTTC	ciliate clone	Ciliophora
C06	ITS3f/ITS4	19	SW	16	5	TTTGAGTGTCTAAGCACTGGCAGCTGTTAGGCCGCACTGTCTCTACTCTCAATGAGTTCACATTAGAAATGTGACCGCTGCATTGAGTGCAACCCAAAACTAGTCTGAGTCGCTCGCAGAGCGCAGAGTGCTTTCATGCTTAACGAGAGAAGGGTATCTCTCGCATTAAGATTTGGGTGATGAGTTGACAAGACACTGAAACAAGCATGCTGACTGGAGAGCCAATCAGCGCCAGTTGCGTTCAAATATCTGATGACTCACGGTTCTGCAATTCGCATTGCTTATCGCACTTC	Intramacronucleata	Ciliophora
D05	ITS3f/ITS4	12	SW	16	0.2	GCGTGGGGGTAGTGTGTGTGTGGGGGGGAGGCGCGCCCTGCTGAGAGGAGCCGCGGGTCGCTGCCGAGATCACTAGAAGGCTAGTGACTACTTCGGAGCGGCGGCCCTCGCGGCGCGCTGCGCGTTTGATGGGAGACGCGGGCGGGTGTGCATGGATACGCGTACGTTAAGTGCGCGCACCCAGCTCTGCGCCGCGTCAACCACACTGCGGTGTGCGGTGTCCTGACACACTGAGCCGAACATGCTGGCTGCAAACCAGCGCCAATTGCGTTCAAAAATCTGATGACTCGCGGGTTCTGCAATTCGCATTGCGTATCGCATTTC	Ciliophora?	Potential Ciliophora/unknown
D06	ITS3f/ITS4	20	NE	2	5	CCTAAGCCAACACCCTTCCGAACCTCAACACAAAGGACTAGACCAAGGTCTTGCATCTCTTTGCCTCAAGATCCCAGGCGATCACTTCAAGGCGTGTTGTCTCCAACATCACCCAACTCTCCTTGCGGAAGAATACTAGTGACTCTCAAACATACATGCCCTTGCGGGCGCAAGCTGCGTTCAAAGATTCAATGATTCACGAGTTTCTGCAATTCACACTACGTATCGCATTTC	Chytridiales	Chytridiomycota
E05	ITS3f/ITS4	13	NE	2	0.2	CAGGTGTCGGATGGGTCCGAAGACCGCATGGACGGAGAGCCGTATCGCCAAAGTCGCTTCGCCGCACAACGCCAGCCAGAGAGTCCAAAGACACCATCAAGCCAAGTCGTGCGCCGCGCGCCCAGAGGCCAGCTGATGCATTCAAGGCGGCGGCCTCAAAGACCGGTCGCCCACATCCACCGCAAGCGGCGAGTTGATCAACTGAGACTCAAACAGGCATGCTTCCTGGAATACCAAGAAGCGCAAGGTGCGTTCAAAGATTCGATGATTCACGGAATTCTGCAATTCACATTACGTATCGCATTTC	Monoblepharidales	Chytridiomycota
F04	ITS3f/ITS4	6	NE	16	5	GGTGCTGTTTCAATCTGGTTGCCCAGGGCCTAAGCCAACACCCTTCCGAACCTCAACACAAAGGACTAGACCAAGGTCTTGCATCTCTTTGCCTCAAGATCCCAGGCGATCACTTCAAGGCGTGTTGTCTCCAACATCACCCAACTCTCCTTGCGGAAGAATACTAGTGACTCTCAAACATACATGCCCTTGCGGGCGCAAGCTGCGTTCAAAGATTCAATGATTCACGAGTTTCTGCAATTCACACTACGTATCGCATTTC	Chytridiales	Chytridiomycota
F05	ITS3f/ITS4	14	NE	16	0.2	AGTAAAGTTTGAGTGTCTAAGCACTGGCAGCTGTTAGGCCGCACTGCCTCTACTCTCAACGAGTTCACATTAGAAATGTGACCGCTGCATTGAGTGCAACCCAGAACTAGTCCGAGTCGCTCGCAGAGCGCAGAGTGCTTTCATGCTTAACGAGAGAAGGGTATCTCTCGCATTAAGATTTGGGTGATGAGTTGACAAGACACTGAAACAAGCATGCTGACTGGAGAGCCAATCAGCGCCAGTTGCGTTCAAATATCTGATGACTCACGGTTCTGCAATTCGCATTGCTTATCGCACTTC	Intramacronucleata	Ciliophora
F06	ITS3f/ITS4	22	NE	5	5	AGCTCCGCTCTTCACAAAGCGAGGCGTCGGGTTTACTAGTGTGACATCCTTCGCGGCACGTGAGCGCGCGGCGGGGTAACGAAAGGGATCGATGACCACCGAATGCCGCGCGCACCGCGGCTAGGGATTCATTTTTAGGCCAACCGCGGGACAAAGCCGACGGGAAGCCACTTTACGCCCCCCACGCGCCTCGCCAATCCTCCGTGGAGGACTGAGGGGGTTTGGGGGGCAACGGTGCGTGACGCCCAGGCAGACGTGCCCTCGGACTAAAGGCTTCGGGCGCAACTTGCGTTCAAAAACTCGATGGTTCACGGGATCCTGCAATTCACACCACGTATCGCATTTT	Rosales	Streptophyta
G06	ITS3f/ITS4	23	SW	10	5	GTGCTGTTTCAATCTGGTTGCCCAGGGCCTAAGCCAACACCCTTCCGAACCTCAACACAAAGGACTAGACCAAGGTCTTGCATCTCTTTGCCTCAAGATCCCAGGCGATCACTTCAAGGCGTGTTGTCTCCAACATCACCCAACTCTCCTTGCGGAAGAATACTAGTGACTCTCAAACATACATGCCCTTGCGGGCGCAAGCTGCGTTCAAAGATTCAATGATTCACGAGTTTCTGCAATTCACACTACGTATCGCATTTC	Chytridiales	Chytridiomycota
H05	ITS3f/ITS4	16	NE	2	0.2	CATTCAAGTTTGAGTGTCTAAGCACTAGCAGCTGTTAGGCCGCACTGTCTCTACTCTCAATGAGTTCACATTAGAAATGTGACCGCTACATTGAGTGCAACCCAAAACTAGTCTGAGTTGCTCGTAGAGCGCAGAGTGCTTTCATGCTTAACAAGAGAAGGGTATCTCTCGCATTAGGATTTGGGTGAGGAGTTGACAAGACACTGAAACAAGCATGCTGACTGGAGAGCCAATCAGCGCCAGTTGCGTTCAAATATCTGATGACTCACGGTTCTGCAATTCGCATTGCTTATCGCACTTC	Intramacronucleata	Ciliophora
H06	ITS3f/ITS4	24	NE	10	0.2	GGTTCTTTTTCAACCTCCGTGGTGGGCTTGGCCCAGAGCGAGCTCGCGCCAGAGTTTCGTACAGGTACTCGGAGAGTTTCAAATACATACGCTCTAGCACTCGATCAGTGTCAAGCTATAGCTTTGAGGGCACTCGAGCGAGACGCCCCAAATCTCCCCCAATACCAGAGATACTGGGGAAAAGATACTATAGATTCTCAAACAGGCATACCTCCGGAGAGGTGCAATATGCGTTCAAAGATTCGATGATTCACGGAATTCTGCAATTCACATTACGTATCGCATTTC	Rhizophydiales	Chytridiomycota
Clone libraries all treatments
Partial Clones
Ao0Yyyy4	NL1a/RD78	A5	ST	early	total	AAAGTGGTAGGGCGTGTTCAAGTCTCCTGGAATGGAGCACCACAGAGGGTGACAGTCCCGTCTGGACACGACTGACCGTGAATCTCTAGTGTCGACGAGTCGAGTTGCTTGGGAATGCAGCTCAAATGGGTGGTAAATTCCATCCAAGGCTAAATATTGGCAAGAGACCGATAGCGAACAAGTACCGTGAGGGAAAGATGAAAAGCACCTTGAAAAGGGAGTTAAATAGCACGTGAAATTGTTAAAAGGGAAACGATCGCGGCTGAGTGCGAGGTGGACTGAAGGCAGTCTTCTGTGGGAGACTGCAGTATGGTCCACTTCAAGTGGGAATCGGTGCAGGTTGCTGAATAAGACTAGAGTGAGGGCATCTGACTTTGGTCGCATTGCCTCCTTTGGGAC…	Cryptomycota	Cryptomycota
GppYyyyy	NL1a/RD78	G8	NE	early	total	GATGAGTCGAGTTGTTTGGGAATGCAGCTCTAATTGGGTGGTAAATTCCATCTAAAGCTAAATATTGGTGGGAGACCGATAGCAAACAAGTACCGTGAGGGAAAGATGAAAAGCACTTTGGAAAGAGAGTTAAAAGTACGTGAAATTGTCGAAAGGGAAACGATTGAAGTCGGACGTGCAGGGTAACCTGCAGGCCAACATCGGTTTCATTAGCTGGATAAAGGTCAGAGGAAGGTGGCAGCTTCGGCTGTGTTATAGCCTCTAACTGAATACAGATAGCGAGACCGAGGACCGCAGCGCAAGCTTAGGATGTTGGCGGAACGGCTTTAAACGACCCGTCTTGAAACACGGACCAAGGAGTCTAACATGCTTGCGAGTATTTGGGTGTCAAACCCATAT…	Basidiomycota	Basidiomycota
CcfYyyyy	NL1a/RD78	C5	ST	late	total	GTCTTTGACCTGCCCGAAGGGATCTGTGATACGTTTTCCAAGAGTCGGTTTGTTTGGGAATGCAGACCAAAATGGGTGGTAAATACCATCTAAAGCTAAATATTGGCGAGAGACCGATAGCGAACAAGTACCGTGAGGGAAAGATGAAAAGAACTTTGAAAAGAGAGTTAAACAGTACGCGAAATTGTCAAAAGGGAAACGTTTGAAACCAGTATTGCGTGCGGGAACTCAGCTGTCACTTGTGGCAGTGTACTTTCTCGCATGCGAGTCAACATCAGTTTGATTCGGAGCAAAAAGCCAATGGAAGGTAGCCTCTCGAGGTGTTATAGCCATTGGTCATACTCTGGGTTGGACTGAGGACTGCAGCATTTTTGCCTTCGGGACACCAATGCTTAGGAT…	Rhizophydiales	Chytridiomycota
Eopmple5	NL1a/RD78	E3	SW	early	total	GCGGGAACAGCTCAAATTTGAAATCTCCTGTAAAGGCGAATTGTAGTTTAGAGAAACGTTTTCGAGGTCTATCATAGTACAAGTTCTCTGGAACGAGGCATCATAGAGGGTGAAAATCCCGTCTTTGACTATGAAAAAACCTTATGTGATACGTTTTCCAAGAGTCGGTTTGTTTGGGAATGCAGACCAAAATGGGTGGTAAATACCATCTAAAGCTAAATATTGGCGAGAGACCGATAGCGAACAAGTACCGTGAGGGAAAGATGAAAAGAACTTTGAAAAGAGAGTTAAATAGTACGTGAAATTGTCAAAAGGGAAACGTTTGAAACCAGTATTGTGAATGAATTTATTTATTTACAAGTCAAAATCAGTTTGAACTGTAGTAAAAAGCTCTTGGCT…	Rhizophydiales	Chytridiomycota
Gcomple5	NL1a/RD78	G9	NE	early	total	AACGGCGAGTGAAGCGGGAACAGCTCAAATTTGAAATCTCACTCTTTCAGAGTGCGAATTGTAGTTTAGAGAAGCGTTTTCGGAGTCGGCCTCGGTACAAGTTTCTTGGAACTGAACATCACAGAGGGTGAAAATCCCGTCTTTGACCGAGTGACGATTCTATGTGATACGTTTTCCAAGAGTCGGATTGTTTGGGAATGCAGTCCAAAATGGGTGGTAAATACCATCTAAAGCTAAATATTGGCGAGAGACCGATAGCGAACAAGTACCGTGAGGGAAAGATGAAAAGAACTTTGAAAAGAGAGTTAAACAGTACGTGAAATTGTCAAAAGGGAAACGTTTGAAACCAGTATTGTGGGCAGGAATTCAGCCGTGGTTTACTGCGGTGTATTTTTCTGT…	Rhizophydiales	Chytridiomycota
HpfYyyyy	NL1a/RD78	H5	NE	late	total	GGCGTGAGCATGAGCATACATGCTGGGACCCGAAAGATGGTGAACTATGCCTGAATAGGGTGAAGCCAGAGGAAACTCTGGTGGAGGCTCGTAGCGGTTCTGACGTGCAAATCGATCGTCAAATTTAGGTATAGGGGCGAAAGACTAATCGAACCATCTAGTAGCTGGTTCCCTCCGAAGTTTCCCTCAGGATAGCAGAAGCTCGGATATCAGTTTTATGAGGTAAAGCGAATGATTAGAGGCCTTGGGGATGTAACATCCTTAACCTATTCTCAAACTTTAAATATGTAAGACGTTCTCAGGTTGCTTAATTGAACCTGAACTATCGAATGAGAGCTTCTAGTGGGCCATTTTTGGTAAGCAGAACTGGCGATGCGGGATGAACCGAACGTCGAGTTA…	Rhizophydiales	Chytridiomycota
BpaYyyyy	NL1a/RD78	B10	ST	early	total	TTATGCGTAATGAAAGTGAAAAGGTGGGATCCTTTACTGGTGCACCATCGACCGCGCCAGGTTATTACTACCTCGGCGTGAGTATGAGCATATCTGTTGGGACCCGAAAGATGGTGAACTATGCCTGAATAGGGTGAAGCCAGAGGAAACTCTGGTGGAGGCTCGTAGCGGTTCTGACGTGCAAATCGATCGTCAAATTTGGGTATAGGGGCGAAAGACTAATCGAACCATCTAGTAGCTGGTTCCCTCCGAAGTTTCCCTCAGGATAGCAGAAGCTCATATCAGTTTTATGAGGTAAAGCGAATGATTAGAGGCCTTGGGGATGTAACATCCTTAACCTATTCTCAAACTTTAAATATGTAAGACGTCCTCGTTTCTTAATTGAACCTGGACTTTCGA…	Rhizophydiales	Chytridiomycota
Bcomple8	NL1a/RD78	B7	ST	early	total	CATCCGAGTTGTAATCTATAGAAGTGTTTTCCGTGCTGGCTCATGTANAAGTCCCTTGGAACAGGGCGTCATAGAGGGTGAGAATCCCGTCCTTGACATGAACTACCAGTGCTCTGTGATACATTTTCAACGAGTCGAGTTGTTTGGGAATGCAGCTCAAAATGGGTGGTAAATTCCATCTAAAGCTAAATATTGGCGAGAGACCGATAGCGAACAAGTACCGTGAGGGAAAGATGAAAAGCACTTTGGAAAGAGAGTTAAACAGTATGTGAAATTGTTGAAAGGGAAACGATTGAAGTCAGTCGTGCTCTTTGGATTCAGCCGGTTCTGCCGGTGTACTTCCTTTGAGTGGGGTCAACATCAGTTTTGATCGCTGGATAAAGGCTGGAGGAACGTAGT…	Filobasidiella	Basidiomycota
Fpartial	NL1a/RD78	F6	SW	late	total	AAAAGAAACTAACAAGGATTCCCCTAGTAACGGCGAGTGAAGCGGGAAGAGCTCAAATTTGAAATCTGGTGGCCTCAGGCTATCCGAGTTGTAATCTATAGAAGTGTTTTCCGTGCTGGCCCATGTACAAGTCCCTTGGAACAGGGCGTTATAGAGGGTGAGAATCCCGTCCTTGACATGGACTACCAGTGCTCTGTGATACACTCTCAACGAGTCGAGTTGTTTGGGAATGCAGCTCAAAATGGGTGGTAAATTCCATCTAAAGCTAAATATTGGCGAGAGACCGATAGCGAACAAGTACCGTGAGGGAAAGATGAAAAGCACTTTGGAAAGAGAGTTAAACAGTATGTGAAATTGTTAAAAGGGAAACGATTGAGGTCAGTCGTGCCCTTCGGATTC…	Filobasidiella	Basidiomycota
Fpartia2	NL1a/RD78	F7	SW	late	total	AAAAGAAACTAACAAGGATTCCCCTAGTAACGGCGAGTGAACCGGGAAGAGCTCAAATTTGAAATCTGGCGTGCTCAGTGCGTCCGAGTTGTAATCTATAGAGTCGTTTTCCGTGCCGGACTGTGTCCAAGTCCCTTGGAACAGGGTATCAAAGAGGGTGATAATCCCGTACTTGACACAATGACCGGTGCTCTGTGATACGTCTTCTACGAGTCGAGTTGTTTGGGAATGCAGCTCAAAATGGGTGGTGAGTTCCATCTAAAGCTAAATATTGGCGAGAGACCGATAGCGAACAAGTACCGTGAGGGAAAGATGAAAAGCACTTTGGAAAGAGAGTTAAACAGTACGTGAAATTGTTAAAAGGGAAACGATTGAAGTCAGTCGTGACTGAGAGGCTCA…	Basidiomycota	Basidiomycota
GpaYyyyy	NL1a/RD78	G10	NE	early	total	AAAAGAAACCAACAGGGATTCCCTTAGTAACGGCGAGTGAAGCGGGAAAAGCTCAAATTTAAAATCTCCTAGGTTCCCTAGGCGAATTGTAGTTTCAAGAAGCGTATTTCTGAGGTGGCCGCGGACCAAGTCTGCTGGAAGGCAGCGCCATAGAGGGTGATAGCCCCGTAGGTCTCTGAGTCCACTTCGTTATGATTGCGTCTTCGAAGAGTCGTACAGTTTGAGAATGCTGTGCTAATTGGGAGGTAAATATCTTCTAAAGCTAAATACTGGCGTGAGACCGATAGCGAACAAGTACCGTGAGGGAAAGATGAAAAGAACTTTGAAAAGAGAGTTAAATAGTACGTGAAATTGTCTAAAGTGAAACGTTTGAAACCAGTATCGGAGGGCGATGGACAA…	Chytridiaceae	Chytridiomycota
Clone libraries – size fractions
A10_17	NL1a/RD78	17	ST	5	5	CCCTAGTAACGGCGAGTGAAGCGGGAATAGCTCAAATTTGGAATCTCCTAACTTTGTTAGGTGAATTGTAGTTTAAAGAAACATTTTCGAGGGTAATCTTTAGTACAAGTTCTCTGGAACGAGTCATCACAGAGGGTGAAAATCCCGTCTTTGACTAAGGTATTATTCTTATGTGATATGTTTTCTAAGAGTCGGTTTGTTTGGGAATGCAGACCAAAATGGGTGGTAAATACCATCTAAAGCTAAATATTGGCGAGAGACCGATAGCGAACAAGTACCGTGAGGGAAAGATGAAAAGAACTTTGAAAAGAGAGTTAAATAGTACGTGAAATTGTCAAAAGGGAAACGCTTGGAATCAGTATTGTGAGCAGGAATTCAATCTTCGGATGCATTTTTCTG…	Rhizophydium	Chytridiomycota
A11_23	NL1a/RD78	23	ST	5	5	CCCCTAGTAACGGCGAGTGAAGCGGGAACAGCTCAAATTTGAAATCTCACTCTTTCAGAGTGCGAATTGTAGTTTAGAGAAGCGTTTTCGGTGGCAGCCTCGGTACAAGTTCTTTGGAAAAGGACATCACAGAGGGTGAAAATCCCGTCTATGATCGAGAGTCTGCTACTATGTGATACGTTTTCCAAGAGTCGGTTTGTTTGGGAATGCAGACCAAAATGGGTGGTAAATACCATCTAAAGCTAAATATTGGCGAGAGACCGATAGCGAACAAGTACCGTGAGGGAAAGATGAAAAGAACTTTGAAAAGAGGGTTAAACAGTACGTGAAATTGTTAAAAGGGAAACGTTTGAAACCAGTATTGCTTGCAAGTGTTCAGCCGTGGTTTACTGCGGTGTA…	Rhizophydium	Chytridiomycota
A12_24	NL1a/RD78	24	ST	5	5	GTGAAATTGTTAATAGGGAAACGTTTGAAACCAGTATTGCTTGCTAGAGTTCAGCTGTGACTTGTTGCAGTGTATTCTCTGGTTGGCGAGTTAACATCAGTTTGGAGTGGGGTAAAAAGCTGGCAGAAGGTAGCCTCTCGGGGTGTTATAGCTGCTAGTCATGCTCTGTTCTATAATGAGGTCTGCAGCAGGTGTCGGTACTTGTCGCCTCTGGACGCTTTTGGGCTAACTGCTTGCAGATAGTTCGGGAGTAAGGGAGCTCGGTGAGTTACCTATCTTGTTTAGGATGTTGACGAAATGGTTTTAAGCGACCCGTCTTGAAACACGGACCAAGGAGTCTAACATATATGCGAGTATTTGGGTGGTAAACCCTTATGCGTAATGAAAAGTGAAAAGGTG…	Rhizophydium	Chytridiomycota
A3_4	NL1a/RD78	4	ST	5	5	TAGCAACGGCGAGTGAAGCGGGAACAGCTCAAATTTGAAATCTCACTGTTTTGCAGTGCGAATTGTAGTTTAGAGAAGCGTTTTCTGAGGCAGCCTCGGTACAAGTTCTATGGAACGAGACACCATAGAGGGTGAAAATCCCGTCTTTGATCGAGTGTCTGTCTCTCTGTGATACGTTTTCCAAGAGTCGGTTTGTTTGGGAATGCAGACCAAAATGGGTGGTAAATACCATCTAAAGCTAAATATTGGCGAGAGACCGATAGCGAACAAGTACCGTGAGGGAAAGATGAAAAGAACTTTGAAAAGAGAGTTAAACAGTACGTGAAATTGGTAAAAGGGAAACGTTTGAAACCAGTATTGCGGGCAGGATTCAGCCGTGGTTTACTGCGGTGTATTTTT…	Rhizophydium	Chytridiomycota
A4_8	NL1a/RD78	8	ST	5	5	CCTAGTAACGGCGAGTGAAGCGGGAATAGCTCAAATTTGGAATCTCCTAACTTTGTTAGGTGAATTGTAGTTTAAAGAAACATTTTCGAGGGTAATCTTTAGTACAAGTTCTCTGGAACGAGTCATCACAGAGGGTGAAAATCCCGTCTTTGACTAAGGTATTATTCTTATGTGATATGTTTTCTAAGAGTCGGTTTGTTTGGGAATGCAGACCAAAATGGGTGGTAAATACCATCTAAAGCTAAATATTGGCGAGAGACCGATAGCGAACAAGTACCGTGAGGGAAAGATGAAAAGAACTTTGAAAAGAGAGTTAAATAGTACGTGAAATTGTCAAAAGGGAAACGCTTGGAATCAGTATTGTGAGCAGGAATTCAATCTTCGGATGCATTTTTCTGT…	Rhizophydium	Chytridiomycota
A5_9	NL1a/RD78	9	ST	5	5	AGTAACGGCGAGTGAAGCGGGAACAGCTCAAATTTGAAATCTCACTGTTTCACAGTGCGAATTGTAGTTTAGAGAAACGTTTTCGGGGTCGGCCTCGGTACAAGTTCTTTGGAACGAGACATCATAGAGGGTGAAAATCCCGTCTTTGACCGAGAGTCCGACTCTATGTGATACGTTTTCCAAGAGTCGGTTTGTTTGGGAATGCAGACCAAAATGGGTGGTAAATACCATCTAAAGCTAAATATTGGCGAGAGACCGACAGCGAACAAGTACCGTGAGGGAAAGATGAAAAGAACTTTGAAAAGAGAGTTAAATAGTACGTGAAATTGTTAAAAGGGAAACGTTTGAAACCAGTATTGCTGGCAGGACTTCAGCCGTGGTTTACTGCGGTGTATTGTT…	Rhizophydium	Chytridiomycota
A6_11	NL1a/RD78	11	ST	5	5	AGTAACGGCGAGTGAAGCGGGAACAGCTCAAATTTGAAATCTCACTGTTTTGCAGTGCGAATTGTAGTTTAGAGAAGCGTTTTCTGAGGCAGCCTCGGTACAAGTTCTATGGAACGAGACATCATAGAGGGTGAAAATCCCGTCTTTGATCGAGTGTCTGTCTCTCTGTGATACGTTTTCCAAGAGTCGGTTTGTTTGGGAATGCAGACCAAAATGGGTGGTAAATACCATCTAAAGCTAAATATTGGCGAGAGACCGATAGCGAACAAGTACCGTGAGGGAAAGATGAAAAGAACTTTGAAAAGAGAGTTAAACAGTACGTGAAATTGGTAAAAGGGAAACGTTTGAAACCAGTATTGCGGGCAGGATTCAGCCGTGGTTTACTGCGGTGTATTTTTC…	Rhizophydium	Chytridiomycota
A7_12	NL1a/RD78	12	ST	5	5	CCCTAGTAACGGCGAGTGAAGCGGGAACAGCTCAAATTTGAAATCTCATTGTTTCACAGTGCGAATTGTAGTTTAGAGAAACGTTTTCGGGGTCGGCCTCGGTACAAGTTCTTTGGAACGAGACATCATAGAGGGTGAAAATCCCGTCTTTGACCGAGAGTCCGACTCTATGTGATACGTTTTCCAAGAGTCGGTTTGTTTGGGAATGCAGACCAAAATGGGTGGTAAATACCATCTAAAGCTAAATATTGGCGAGAGACCGATAGCGAACAAGTACCGTGAGGGAAAGATGAAAAGAACTTTGAAAAGAGAGTTAAACAGTACGTGAAATTGTTAAAAGGGAAACGTTTGAAACCAGTATTGCTTGCAAGTGTTCAGCCGTGGTTTACTGCGGTGTAT…	Rhizophydium	Chytridiomycota
A8_15	NL1a/RD78	15	ST	5	5	GTAACGGCGAGTGAAGCGGGAACAGCTCAAATTTGAAATCTCATAGGTTACCTATGCGAATTGTAGTTTAGAGAAGCGTTTTCGGGGTTGGCCTCAGTACAAGTTCTTTGGAACAAGGCATCACAGAGGGTGAAAATCCCGTCTATGACTGAGAGTCCAACTCTATGTGATACGTTTTCCAAGAGTCGGTTTGTTTGGGAATGCAGACCAAAATGGGTGGTAAATACCATCTAAAGCTAAATATTGGCGAGAGACCGATAGCGAACAAGTACCGTGAGGGAAAGATGAAAAGAACTTTGAAAAGAGAGTTAAATAGTACGTGAAATTGTTAATAGGGAAACGTTTGAAACCAGTATTGCTTGCTAGAGTTCAGCTGTGACTTGTTGCAGTGTATTCTCT…	Rhizophydium	Chytridiomycota
A9_16	NL1a/RD78	16	ST	5	5	GGAACAGCTCAAATTTGAAATCTCACTCTTTCAGAGTGCGAATTGTAGTTTAGAGAAGCGTTTTCGGTGGCAGCCTCGGTACAAGTTCTTTGGAAAAGGACATCACAGAGGGTGAAAATCCCGTCTATGATCGAGAGTCTGCTACTATGTGATACGTTTTCCAAGAGTCGGTTTGTTTGGGAATGCAGACCAAAATGGGTGGTAAATACCATCTAAAGCTAAATATTGGCGAGAGACCGATAGCGAACAAGTACCGTGAGGGAAAGATGAAAAGAACTTTGAAAAGAGAGTTAAACAGTACGTGAAATTGTTAAAAGGGAAACGTTTGAAACCAGTATTGCTTGCAAGTGTTCAGCCGTGGTTTACTGCGGTGTATTCACTTGTTTGCGAGTCAACATC…	Rhizophydium	Chytridiomycota
B10_47	NL1a/RD78	47	ST	5	5	CCCTAGTAACGGCGAGTGAAGCGGGAACAGCTCAAATTTGAAATCTCATAGGTTACCTATGCGAATTGTAGTTTAGAGAAGCGTTTTCGGGGTTGGCCTCAGTACAAGTTCTTTGGAACAAGGCATCACAGAGGGTGAAAATCCCGTCTATGACTGAGAGTCCAACTCTATGTGATACGTTTTCCAAGAGTCGGTTTGTTTGGGAATGCAGACCAAAATGGGTGGTAAATACCATCTAAAGCTAAATATTGGCGAGAGACCGATAGCGAACAAGTACCGTGAGGGAAAGATGAAAAGAACTTTGAAAAGAGAGTTAAATGGTACGTGAAATTGTTAATAGGGAAACGTTTGAAACCAGTATTGCTTGCTAGAGTTCAGCTGTGACTTGTTGCAGTGTAT…	Rhizophydium	Chytridiomycota
B11_50	NL1a/RD78	50	ST	5	5	AGTTAACGGCGAGTGAAGCGGGAACAGCTCAAATTTGAAATCTCATAGGTTACCTATGCGAATTGTAGTTTAGAGAAGCGTTTTCGGGGTTGGCCTCAGTACAAGTTCTTTGGAACAAGGCATCACAGAGGGTGAAAATCCCGTCTATGACTGAGAGTCCAACTCTATGTGATACGTTTTCCAAGAGTCGGTTTGTTTGGGAATGCAGACCAAAATGGGTGGTAAATACCATCTAAAGCTAAATATTGGCGAGAGACCGATAGCGAACAAGTACCGTGAGGGAAAGATGAAAAGAACTTTGAAAAGAGAGTTAAACAGTACGTGAAATTGTTAAAAGGGAAACGTTTGAAACCAGTATTGCTTGCAAGTGTTCAGCCGTGGTTTACTGCGGTGTATTCA…	Rhizophydium	Chytridiomycota
B12_51	NL1a/RD78	51	ST	5	5	CCTAGTAACGGCGAGTGAAGCGGGAACAGCTCAAATTTGAAATCTCACTGTTTCACAGTGCGAATTGTAGTTTAGAGAAACGTTTTCGGGGTCGGCCTCGGTACAAGTTCTTTGGAACGAGACATCATAGAGGGTGAAAATCCCGTCTTTGACCGAGAGTCCGACTCTATGTGATACGTTTTCCAAGAGTCGGTTTGTTTGGGAATGCAGACCAAAATGGGTGGTAAATACCATCTAAAGCTAAATATTGGCGAGAGACCGATAGCGAACAAGTACCGTGAGGGAAAGATGAAAAGAACTTTGAAAAGAGAGTTAAATAGTACGTGAAATTGTTAAAAGGGAAACGTTTGAAACCAGTATTGCTTGCAAGTGTTCAGCCGTGGTTTACTGCGGTGTATT…	Rhizophydium	Chytridiomycota
B2_28	NL1a/RD78	28	ST	5	5	TGAACAGGGAACAGCTCAAATTTGGAATCTGGGTAGTTTTACTACTCCGAGTTGTAACTTGAAGAGGCGTGGTCAGGGGAAGCCGGGTCTAAGTCTCTTGGAATAGAGCATCATAGAGGGTGAGAATCCCGTCTGTGGCCCAGGTGTTACTCGTTGTGACATGTTCTCAAAGAGTCGAGTTGTTTGGGAATGCAGCTCAAAATGGGTGGTAAATTTCATCTAAGGCTAAATATCGGCAGGAGACCGATAGCGAACAAGTACCGTGAGGGAAAGATGAAAAGCACTTTGAAAAGAGAGTTAAATAGCACGTGAAATTGTTAAAGGGGAAACGTTGGAGACCAGTGATGGTCGCCAGAACCAGCCTAGCATCTGTTGGGGGACGTTCTGGTGCCAAGTCAG…	Rhizophydium	Chytridiomycota
B3_30	NL1a/RD78	30	ST	5	5	CCCTTAGTAACGGCGAGTGAAGCGGGAACAGCTCAAATTTGAAATCTCATAGGTTACCTATGCGAATTGTAGTTTAGAGAAGCGTTTTCGGGGTTGGCCTCAGTACAAGTTCTTTGGAACAAGGCATCACAGAGGGTGAAAATCCCGTCTATGACTGAGAGTCCAACTCTATGTGATACGTTTTCCAAGAGTCGGTTTGTTTGGGAATGCAGACCAAAATGGGTGGTAAATACCATCTAAAGCTAAATATTGGCGAGAGACCGATAGCGAACAAGTACCGTGAGGGAAAGATGAAAAGAACTTTGAAAAGAGAGTTAAATAGTACGTGAAATTGTTAATAGGGAAACGTTTGAAACCAGTATTGCTTGCTAGAGTTCAGCTGTGACTTGTTGCAGTGTA…	Rozella	Cryptomycota
B6_36	NL1a/RD78	36	ST	5	5	CCCCTAGTAACGGCGAGTGAAGCGGGAACAGCTCAAATTTGAAATCTCACTGTTTCACAGTGCGAATTGTAGTTTAGAGAAACGTTTTCGGGGTCGGCCTCGGTACAAGTTCTTTGGAACGAGACATCATAGAGGGTGAAAATCCCGTCTTTGACCGAGAGTCCGACTCTATGTGATACGTTTTCCAAGAGTCGGTTTGTTTGGGAATGCAGACCAAAATGGGTGGTAAATACCATCTAAAGCTAAATATTGGCGAGAGACCGATAGCGAACAAGTACCGTGAGGGAAAGATGAAAAGAACTTTGAAAAGAGAGTTAAATAGTACGTGAAATTGTTAATAGGGAAACGTTTGAAACCAGTATTGCTTGCTAGAGTTCAGCTGTGACTTGTTGCAGTGTA…	Rhizophydium	Chytridiomycota
B8_40	NL1a/RD78	40	ST	5	5	CCCCTAGTAACGGCGAGTGGAGCGGGAACAGCTCAAATTTGAAATCTCATAGGTTACCTATGCGAATTGTAGTTTAGAGAAGCGTTTTCGGGGTTGGCCTCAGTACAAGTTCTTTGGAACAAGGCATCACAGAGGGTGAAAATCCCGTCTATGACTGAGAGTCCAACTCTATGTGATACGTTTTCCAAGAGTCGGTTTGTTTGGGAATGCAGACCAAAATGGGTGGTAAATACCATCTAAAGCTAAATATTGGCGAGAGACCGATAGCGAACAAGTACCGTGAGGGAAAGATGAAAAGAACTTTGAAAAGAGAGTTAAATGGTACGTGAAATTGTTAATAGGGAAACGTTTGAAACCAGTATTGCTTGCTAGAGTTCAGCTGTGACTTGTTGCAGTGTA…	Rhizophydium	Chytridiomycota
B9_44	NL1a/RD78	44	ST	5	5	CCTAGTAACGGCGAGTGAAGCGGGAACAGCTCAAATTTGAAATCTCATAGGTTACCTATGCGAATTGTAGTTTAGAGAAGCGTTTTCGGGGTTGGCCTCAGTACAAGTTCTTTGGAACAAGGCATCACAGAGGGTGAAAATCCCGTCTATGACTGAGAGTCCAACTCTATGTGATACGTTTTCCAAGAGTCGGTTTGTTTGGGAATGCAGACCAAAATGGGTGGTAAATACCATCTAAAGCTAAATATTGGCGAGAGACCGATAGCGAACAAGTACCGTGAGGGAAAGATGAAAAGAACTTTGAAAAGAGAGTTAAATAGTACGTGAAATTGTTAAAAGGGAAACGTTTGAAACCAGTATTGCTGGCAGGACTTCAGCCGTGGTTTACTGCGGTGTATT…	Rhizophydium	Chytridiomycota
C11_71	NL1a/RD78	71	ST	5	5	GACAGGGAACAGCTCAAATTTGGAATCTGGGTAGTTTTACTACTCCGAGTTGTAATTTGAAGAGGCGTGGTCAGGGGAAGCCGGGTCTAAGTCTCTTGGAATAGAGCACCATAGAGGGTGAGAGTCCCGTACATGGCCCTGGTGGTACCTGTTGTGACATGTCCTCAAAGAGTCGAGTTGTTTGGGAATGCAGCTCAAATCGGGTGGTAAATTTCATCTAAAGCTAAATACCGGCAGGAGACCGATAGCGAACAAGTACCGTGAGGGAAAGATGAAAAGCACTTTGAAAAGAGAGTCAAATAGCACGTGAAATTGTTAAAGGGGAAACGTTGGAGACCAGTATTGGTCGCTAGAAATCAGCTTGGCGTTCGCGTTGAGTGCAATTTCTGGTGCCAAGTC…	Rhizophydium	Chytridiomycota
C12_72	NL1a/RD78	72	ST	5	5	CCCCTAGTAACGGCGAGTGAAGCGGGAATAGCTCAAATTTGGAATCTCCTAACTTTGTTAGGTGAATTGTAGTTTAAAGAAACATTTTCGAGGGTAATCTTTAGTACAAGTTCTCTGGAACGAGTCATCACAGAGGGTGAAAATCCCGTCTTTGACTAAGGTATTATTCTTATGTGATATGTTTTCTAAGAGTCGGTTTGTTTGGGAATGCAGACCAAAATGGGTGGTAAATACCATCTAAAGCTAAATATTGGCGAGAGACCGATAGCGAACAAGTACCGTGAGGGAAAGATGAAAAGAACTTTGAAAAGAGAGTTAAATAGTACGTGAAATTGTTAATAGGGAAACGTTTGAAACCAGTATTGCTTGCTAGAGTTCAGCTGTGACTTGTTGCAGTGT…	Rhizophydium	Chytridiomycota
C1_52	NL1a/RD78	52	ST	5	5	GGCGAGTGAAGCGGGAACAGCTCAAATTTGAAATCTCACTCTTTCAGAGTGCGAATTGTAGTTTAGAGAAGCGTTTTCGGTGGCAGCCTCGGTACAAGTTCTTTGGAAAAGGACATCACAGAGGGTGAAAATCCCGTCTATGATCGAGAGTCTGCTACTATGTGATACGTTTTCCAAGATTCGGTTTGTTTGGGAATGCAGACCAAAATGGGTGGTAAATACCATCTAAAGCTA	Rozella	Cryptomycota
C2_57	NL1a/RD78	57	ST	5	5	CCCCTAGTAACGGCGAGTGAAGCGGGAACAGCTCAAATTTGAAATCTCATAGGTTACCTATGCGAATTGTAGTTTAGAGAAGCGTTTTCGGGGTTGGCCTCAGTACAAGTTCTTTGGAACAAGGCATCACAGAGGGTGAAAATCCCGTCTATGACTGAGAGTCCAACTCTATGTGATACGTTTTCCAAGAGTCGGTTCGTTTGGGAATGCAGACCAAAATGGGTGGTAAATACCATCTAAAGCTAAATATTGGCGAGAGACCGATAGCGAACAAGTACCGTGAGGGAAAGATGAAAAGAACTTTGAAAAGAGAGTTAAATAGTACGTGAAATTGTTAATAGGGAAACGTTTGAAACCAGTATTGCTTGCTAGAGTTCAGCTGTGACTTGTTGCAGTGTA…	Rhizophydium	Chytridiomycota
C3_58	NL1a/RD78	58	ST	5	5	CGAGTGAAGCGGGAACAGCTCAAATTTGAAATCTCACTCTTTCAGAGTGCGAATTGTAGTTTAGAGAAGCGTTTTCGGTGGCAGCCTCGGTACAAGTTCTTTGGAAAAGGACATCACAGAGGGTGAAAATCCCGTCTATGATCGAGAGTCTGCTACTGTGTGATACGTTTTCCAAGAGTCGGTTTGTTTGGGAATGCAGACCAAAATGGGTGGTAAATACCATCTAAAGCTAAATATTGGCGAGAGACCGATAGCGAACAAGTACCGTGAGGGAAAGATGAAAAGAACTTTGAAAAGAGAGTTAAATAGTACGTGAAATTGTTAATAGGGAAACGTTTGAAACCAGTATTGCTTGCTAGAGTTCAGCTGTGACTTGTTGCAGTGTATTCTCTGGTTGGC…	Rhizophydium	Chytridiomycota
C4_60	NL1a/RD78	60	ST	5	5	TTGGTCGCTAGAAATCAGCTTGGCGTTTCGCGTTGAGTGCAATTTCTGGTGCCAAGTCAACATCAGTTAGCGAGCTGGGAAAATGGTTGCGGGAACGTAGCTCATCTTCGGTTGAGTGTTTATAGCCTGTGGCAGATACCGGCTAGTTGATTGAGGAGACTCGGCGTGTTCTTGGGCATTTTTTTGCTTTCCCTTTGGTAGTATGCCTTG	Rhizophydium	Chytridiomycota
D10_89	NL1a/RD78	89	ST	5	5	CCCTAGTAACGGCGAGTGAAGCGGGAACAGCTCAAATTTGAAATCTCACTGTTTCACAGTGCGAATTGTAGTTTAGAGAAACGTTTTCGGGGTCGGCCTCGGTACAAGTTCTTTGGAACGAGACATCATAGAGGGTGAAAATCCCGTCTTTGACCGAGAGTCCGACTCTATGTGATACGTTTTCCAAGAGTCGGTTTGTTTGGGAATGCAGACCAAAATGGGTGGTAAATACCATCTAAAGCTAAATATTGGCGAGAGACCGATAGCGAACAAGTACCGTGAGGGAAAGATGAAAAGAACTTTGAAAAGAGAGTTAAATAGTACGTGAAATTGTTAAAAGGGAAACGTTTGAAACCAGTATTGCTGGCAGGACTTCAGCCGTGGTTTACTGCGGTGTAT…	unknown	Eukaryota/Fungi
D11_90	NL1a/RD78	90	ST	5	5	GCGAGTGAAGCGGGAACAGCTCAAATTTGAAATCTCACTGTTTCACAGTGCGAATTGTAGTTTAGAGAAACGTTTTCGGGGTCGGCCTCGGTACAAGTTCTTTGGAACGAGACATCATAGAGGGTGAAAATCCCGTCTTTGACCGAGAGTCCGACTCTATGTGATACGTTTTCCAAGAGTCGGTTTGTTTGGGAATGCAGACCAAAATGGGTGGTAAATACCATCTAAAGCTAAATATTGGCGAGAGACCGATAGCGAACAAGTACCGTGAGGGAAAGATGAAAAGAACTTTGAAAAGAGAGTTAAATAGTACGTGAAATTGTTAAAAGGGAAACGTTTGAAACCAGTATTGCTGGCAGGACTTCAGCCGTGGTTTACTGCGGTGTATTGTTCTGTTAG…	Rhizophydium	Chytridiomycota
D12_72	NL1a/RD78	72	ST	5	5	CCCCTAGTAACGGCGAGTGAAGCGGGAACAGCTCAAATTTGAAATCTCATAGGTTACCTATGCGAATTGTAGTTTAGAGAAGCGTTTTCGGGGTTGGCCTCAGTACAAGTTCTTTGGAACAAGGCATCACAGAGGGTGAAAATCCCGTCTATGACTGAGAGTCCAACTCTATGTGATACGTTTTCCAAGAGTCGGTTTGTTTGGGAATGCAGACCAAAATGGGTGGTAAATACCATCTAAAGCTAAATATTGGCGAGAGACCGATAGCGAACAAGTACCGTGAGGGAAAGATGAAAAGAACTTTGAAAAGAGAGTTAAATAGTACGTGAAATTGTTAATAGGGAAACGTTTGAAACCAGTATTGCTTGCTAGAGTTCAGCTGTGACTTGTTGCAGTGTA…	Rhizophydium	Chytridiomycota
D2_74	NL1a/RD78	74	ST	5	5	CCCCTAGTAACGGCGAGTGAAGCGGGAACAGCTCAAATTTGAAATCTCACTCTTTCAGAGTGCGAATTGTAGTTTAGAGAAGCGTTTTCGGTGGCAGCCTCGGTACAAGTTCTTTGGAAAAGGACATCACAGAGGGTGAAAATCCCGTCTATGATCGAGAGTCTGCTACTATGTGATACGTTTTCCAAGAGTCGGTTTGTTTGGGAATGCAGACCAAAATGGGTGGTAAATACCATCTAAAGCTAAATATTGGCGAGAGACCGATAGCGAACAAGTACCGTGAGGGAAAGATGAAAAGAACTTTGAAAAGAGAGTTAAACAGTACGTGAAATTGTTAAAAGGGAAACGTTTGAAACCAGTATTGCTTGCAAGTGTTCAGCCGTGGTTTACTGCGGTGTA…	Rhizophydium	Chytridiomycota
D4_77	NL1a/RD78	77	ST	5	5	TAGTAACGGCGAGTGAAGCGGGAACAGCTCAAATTTGAAATCTCACTGTTTCACAGTGCGAATTGTAGTTTAGAGAAACGTTTTCGGGGTCGGCCTCGGTACAAGTTCTTTGGAACGAGACATCATAGAGGGTGAAAATCCCGTCTTTGACCGAGAGTCCGACTCTATGTGATACGTTTTCCAAGAGTCGGTTTGTTTGGGAATGCAGACCAAAATGGGTGGTAAATACCATCTAAAGCTAAATATTGGCGAGAGACCGATAGCGGACAAGTACCGTGAGGGAAAGATGAAAAGAACTTTGAAAAGAGAGTTAAATAGTACGTGAAATTGTTAAAAGGGAAACGTTTGGACCCAGTATTGCCTGCTAGAGTTCAGCGAGGGCTTGCTCTTGTGTATTCT…	Rhizophydium	Chytridiomycota
D6_81	NL1a/RD78	81	ST	5	5	GAGTGAAGCGGGAACAGCTCAAATTTGAAATCTCACTGTTTCACAGTGCGAATTGTAGTTTAGAGAAACGTTTTCGGGGTCGGCCTCGGTACAAGTTCTTTGGAACGAGACATCATAGAGGGTGAAAATCCCGTCTTTGACCGAGAGTCCGACTCTATGTGATACGTTTTCCAAGAGTCGGTTTGTTTGGGAATGCAGACCAAAATGGGTGGTAAATACCATCTAAAGCTAAATATTGGCGAGAGACCGATAGCGAACAAGTACCGTGAGGGAAAGATGAAAAGAACTTTGAAAAGAGAGTTAAATAGTACGTGAAATTGTTAAAAGGGAAACGTTTGAAACCAGTATTGCTGGCAGGACTTCAGCCGTGGTTTACTGCGGTGTATTGTTCTGTTAGCG…	Rhizophydium	Chytridiomycota
D7_82	NL1a/RD78	82	ST	5	5	GTAACGGCGAGTGAAGCGGGAACAGCTCAAATTTGAAATCTCACTCTTTCAGAGTGCGAATTGTAGTTTAGAGAAGCGTTTTCGGTGGCAGCCTCGGTACAAGTTCTTTGGAAAAGGACATCACAGAGGGTGAAAATCCCGTCTATGATCGAGAGTCTGCTACTATGTGATACGTTTTCCAAGAGTCGGTTTGTTTGGGAATGCAGACCAAAATGGGTGGTAAATACCATCTAAAGCTAAATATTGGCGAGAGACTGATAGCGAACAAGTACCGTGAGGGAAAGATGAAAAGAACTTTGAAAAGAGAGTTAAACAGTACGTGAAATTGTTAAAAGGGAAACGTTTGAAACCAGTATTGCTTGCAAGTGTTCAGCCGTGGTTTACTGCGGTGTATTCACT…	Rhizophydium	Chytridiomycota
D8_84	NL1a/RD78	84	ST	5	5	CCCTAGTAACGGCGAGTGAAGCGGGAACAGCTCAAATTTGAAATCTCACTGTTTCACAGTGCGAATTGTAGTTTAGAGAAACGTTTTCGGGGTCGGCCTCGGTACAAGTTCTTTGGAACGAGACATCATAGAGGGTGAAAATCCCGTCTTTGACCGAGAGTCCGACTCTATGTGATACGTTTTCCAAGAGTCGGTTTGTTTGGGAATGCAGACCAAAATGGGTGGTAAATACCATCTAAAGCTAAATATTGGCGAGAGACCGATAGCGAACAAGTACCGTGAGGGAAAGATGAAAAGAACTTTGAAAAGAGAGTTAAATAGTACGTGAAATTGTTAAAAGGGAAACGTTTGAAACCAGTATTGCTGGCAGGACTTCAGCCGTGGTTTACTGCGGTGTAT…	Rhizophydium	Chytridiomycota
D9_86	NL1a/RD78	86	ST	5	5	CCCTAGTAACGGCGAGTGAAGCGGGAACAGCTCAAATTTGAAATCTCACTGTTTCACAGTGCGAATTGTAGTTTAGAGAAACGTTTTCGGGGTCGGCCTCGGTACAAGTTCTTTGGAACGAGACATCATAGAGGGTGAAAATCCCGTCTTTGACCGAGAGTCCGACTCTATGTGATACGTTTTCCAAGAGTCGGTTTGTTTGGGAATGCAGACCAAAATGGGTGGTAAATACCATCTAAAGCTAAATATTGGCGAGAGACCGATAGCGAACAAGTACCGTGAGGGAAAGATGAAAAGAACTTTGAAAAGAGAGTTAAATAGTACGTGAAATTGTTAAAAGGGAAACGTTTGAAACCAGTATTGCTGGCAGGACTTCAGCCGTGGTTTACTGCGGTGTAT…	Rhizophydium	Chytridiomycota
A05_53	NL1a/RD78	53	ST	5	5	CCTAGTAACGGCGAGTGAAGCGGGAACAGCTCAAATTTGAAATCTCATAGGTTACCTATGCGAATTGTAGTTTAGAGAAGCGTTTTCGGGGTTGGCCTCAGTACAAGTTCTTTGGAACAAGGCATCACAGAGGGTGAAAATCCCGTCTATGACTGAGAGTCCAACTCTATGTGATACGTTTTCCAAGAGTCGGTTTGTTTGGGAATGCAGACCAAAATGGGTGGTAAGTACCATCTAAAGCTAAATATTGGCGAGAGACCGATAGCGAACAAGTACCGTGAGGGAAAGATGAAAAGAACTTTGAAAAGAGAGTTAAATAGTACGTGAAATTGTTAATAGGGAAACGTTTGAAACCAGTATTGCTTGCTAGAGTTCAGCTGTGACTTGTTGCAGTGTATT…	Rhizophydium	Chytridiomycota
G04_51	NL1a/RD78	51	ST	5	5	ACGGCGAGTGAAGCGGGAATAGCTCAAATTTGGAATCTCCTAACTTTGTTAGGTGAATTGTAGTTTAAAGAAACATTTTCGAGGGTAATCTTTAGTACAAGTTCTCTGGAACGAGTCATCACAGAGGGTGAAAATCCCGTCTTTGACTAAGGTATTATTCTTATGTGATATGTTTTCTAAGAGTCGGTTTGTTTGGGAATGCAGACCAAAATGGGTGGTAAATACCATCTAAAGCTAAATATTGGCGAGAGACCGATAGCGAACAAGTACCGTGAGGGAAAGATGAAAAGAACTTTGAAAAGAGAGTTAAATAGTACGTGAAATTGTCAAAAGGGAAACGCTTGGAATCAGTATTGTGAGCAGGAATTCAATCTTCGGATGCATTTTTCTGTTTACGAG…	Rhizophydium	Chytridiomycota
H04_52	NL1a/RD78	52	ST	5	5	AGTGAAGCGGGAACAGCTCAAATTTGAAATCTCACTGTTTCACAGTGCGAATTGTAGTTTAGAGAAACATTTTCGAGGGTAATCTTTAGTACAAGTTCTCTGGAACGAGTCATCACAGAGGGTGAAAATCCCGTCTTTGACTAAGGTATATTCTTATGTGATATGTTTTCTAAGAGTCGGTTTGTTTGGGAATGCAGACCAAAATGGGTGGTAAATACCATCTAAAGCTAAATATTGGCGAGAGACCGATAGCGAACAAGTACCGTGAGGGAAAGATGAAAAGAACTTTGAAAAGAGAGTTAAATAGTACGTGAAATTGTCAAAAGGGAAACGCTTGGAATCAGTATTGTGAGCAGGAATTCAATCTTCGGATGCATTTTTCTGTTTACGAGTCAACAT…	Rhizophydium	Chytridiomycota
E2_2	NL1a/RD78	2	ST	5	0.2	CCCTAGTAACGGCGAGTGAAGCGGGAAGAGCTCAAATTTGAAATCTGGTGGCCTCAGGTCATCCGAGTTGTAATCTATAGAAGTGTTTTCCGTGCTGGCTCATGTACAAGTCCCTTGGAACAGGGCGTCATAGAGGGTGAGAATCCCGTCCTTGACATGAACTACCAGTGCTCTGTGATACATTTTCAACGAGTCGAGTTGTTTGGGAATGCAGCTCAAAATGGGTGGTAAATTCCATCTAAAGCTAAATATTGGCGAGAGACCGATAGCGAACAAGTACCGTGAGGGAAAGATGAAAAGCACTTTGGAAAGAGAGTTAAACAGTATGTGAAATTGTTGAAAGGGAAACGATTGAAGTCAGTCGTGCTCTTTGGATTCAGCCGGTTCTGCCGGTGTACT…	Rhizophydium	Chytridiomycota
E4_5	NL1a/RD78	5	ST	5	0.2	CAGTAACGGCGAGTGAAGCGGGAAGAGCTCAAATTTGGAATCACGGCAGTGCCTGCTGTGAATTGTAATTTCAAGACATGTGGGAAAGTGGAAGGGCGTGTTCAAGTCTCCTGGAATGGAGCACCACAGAGGGTGACAGTCCCGTCTGGACACGACTGGCCGTGAATCTCTAGTGTCGACGAGTCGAGTTGCTTGGGAATGCAGCTCAAATGGGTGGTAAATTCCATCCAAGGCTAAATATTGGCAAGAGACCGATAGCGAACAAGTACCGTGAGGGAAAGATGAAAAGCACCTTGAAAAGGGAGTTAAATAGCACGTGAAATTGTTAAAAGGGAAACGATCGCGGCTGAGTGCGAGGTGAACTGAAGGCAGTCTTCTGTGGGAGATTGCAGTATGGTC…	Cryptomycota	Cryptomycota
E6_7	NL1a/RD78	7	ST	5	0.2	CGAGTGAAGCGGGAAGAGCTCAATTTGGAATCACGGCAGTGCCTGCTGTGAATTGTAATTTCAAGACATGTGGGAAAGTGGAAGGGCGTGTTCAAGTCTCCTGGAATGGAGCACCACAGAGGGTGACAGTCCCGTCTGGACACGACTGACCGTGAATCTCTAGTGTCGACGAGTCGAGTTGCTTGGGAATGCAGCTCAAATGGGTGGTAAATTCCATCCAAGGCTAAATATTGGCAAGAGATCGATAGCGAACAAGTACCGTGAGGGAAAGATGAAAAGCACCTTGAAAAGGGAGTTAAATAGCACGTGAAATTGTTAAAAGGGAAACGATCGCGGCTGAGTGCGAGGTGAACTGAAGGCAGTCTTCTGTGGGAGATTGCAGTATGGTCCACTTCAAGT…	Cryptomycota	Cryptomycota
E7_8	NL1a/RD78	8	ST	5	0.2	GAGTGAAGCGGGAAGAGCTCAAATTTGGAATCACGGCAGTGCCTGCTGTGAATTGTAAATTCAAGACATGTGGGAAAGTGGAAGGGCGTGTTCAAGTCTCCTGGAATGGAGCACCACAGAGGGTGACAGTCCCGTCTGGACACGACTGACCGTGAATCTCTAGTGTCGACGAGTCGAGTTGCTTGGGAATGCAGCTCAAATGGGTGGTAAATTCCATCCAAGGCTAGATATTGGCAAGAGACCGATAGCGAACAAGTACCGTGAGGGAAAAATGAAAAGCACCTTGAAAAGGGAGTTAAATAGCACGTGAAATTGTTAAAAGGGAAACGATCGCGGCTGAGTGCGAGGTGAACTGAAGGCAGTCTTCTGTGGGAGATTGCAGTATGGTCCACTTCAAGT…	Cryptomycota	Cryptomycota
E8_11	NL1a/RD78	11	ST	5	0.2	CTCAGTAACGGCGAGTGAAGCGGGAAGAGCTCAAATTTGGAATCACGGTAGTGCCTGCTGTGAATTGTAATTTCAAGACATGTGGGAAAGTGGAAGGGCGTGTTCAAGTCTCCTGGAATGGAGCACCACAGAGGGTGACAGTCCCGTCTGGACACGACTGACCGTGAATCTCTGGTGTCGACGAGTCGAGTTGCTTGGGAATGCAGCTCAAATGGGTGGTAAATTCCATCCAAGGCTAAATATTGGCAAGAGACCGATAGCGAACAAGTACCGTGAGGGAAAGATGAAAAGCACCTTGAAAAGGGAGTTAAATAGCACGTGAAATTGCTAAAAGGGAAACGATCGCGGCTGAGTGCGAGGTGGACTGAAGGCATTCTTCTGTGGGAGATTGCAGTATGG…	Cryptomycota	Cryptomycota
F10_29	NL1a/RD78	29	ST	5	0.2	CCTCAGTAACGGCGAGTGAAGCGGGAAGAGCTCAAATTTGGAATCACGGCAGTGCCTGCTGTGAATTGTAATTTCAAGACATGTGGGAAAGTGGAAGGGCGTGTTCAAGTCTCCTGGAATGGAGCACCACAGAGGGTGACAGTCCCGTCTGGACACGACTGACCGTGAATCTCTAGTGTCGACGAGTCGAGTTGCTTGGGAATGCAGCTCAAATGGGTGGTAAATTCCATCCAAGGCTAAATATTGGCAAGAGACCGATAGCGAACAAGTACCGTGAGGGAAAGATGAAAAGCACCTTGAAAAGGGAGTTAAATAGCACGTGAAATTGTTAAAAGGGAAACGATCGCGGCTGAGTGCGAGGTGAACTGAAGGCAGTCTTCTGTGGGAGATTGCAGTATG…	Cryptomycota	Cryptomycota
F11_31	NL1a/RD78	31	ST	5	0.2	CCTCAGTAACGGCGAGTGAAGCGGGAAGAGCTCAAATTTGGAATCACGGCAGTGCCTGCTGTGAATTGTAAATTCAAGACATGTGGGAAAGTGGAAGGGCGTGTTCAAGTCTCCTGGAATGGAGCACCACAGAGGGTGACAGTCCCGTCTGGACACGACTGACCGTGAATCTCTAGTGTCGACGAGTCGAGTTGCTTGGGAATGCAGCTCAAATGGGTGGTAAATTCCATCCAAGGCTAAATATTGGCAAGAGACCGATAGCGAACAAGTACCGTGAGGGAAAGATGAAAAGCACCTTGAAAAGGGAGTTAAATAGCACGTGAAATTGTTAAAAGGGAAACGATCGCGGCTGAGTGCGAGGTGAACTGAAGGCAGTCTTCTGTGGGAGATTGCAGTATG…	Cryptomycota	Cryptomycota
F2_19	NL1a/RD78	19	ST	5	0.2	CCCTAGTAACGGCGAGTGAAGCGGGAAGAGCTCAAATTTGGAATCACGGCAGTGCCTGCTGTGAATTGTAATTTCAGGACATGTGGGAAAGTGGAAGGGCGTGTTCAAGTCTCCTGGAATGGAGCACCACAGAGGGTGACAGTCCCGTCTGGACACGACTGACCGTGAATCTCTAGTGTCGACGAGTCGAGTTGCTTGGGAATGCAGCTCAAATGGGTGGTAAATTCCATCCAAGGCTAAATATTGGCAAGAGACCGATAGCGAACAAGTACCGTGAGGGAAAGATGAAAAGCACCTTGAAAAGGGAGTTAAATAGCACGTGAAATTGTTAAAAGGGAAACGATCGCGGCTGAGTGCGAGGTGGACTGAAGGCAGTCTTCTGTGGGAGATTCCAGTATG…	Cryptomycota	Cryptomycota
F4_22	NL1a/RD78	22	ST	5	0.2	GTAACGGCGAGTGAAGCGGGAAGAGCTCAAATTTGAAATCTGGTGGCCTCAGGTCATCCGAGTTGTAATCTATAGAGGCGTTTTCCGCGCCGGACCGCGTCCAAGTCTCTTGGAATAGAGTATCAAAGAGGGTGACAATCCCGTACTTGACGCGACAACCGGTGCTCTGTGATACGTTCTCAATGAGTCGAGTTGTTTGGGAATGCAGCTCTAAATGGGTGGTAAATTCCATCTAAGGCTAAATATTGGCGAGAGACCGATAGCGAACAAGTACCGTGAGGGAAAGATGAAAAGCACTTTGGAAAGAGAGTTAAACAGCACGTGAAATTGTTAAAAGGGAAACGATTGAAGTCAGTCGTGTGGGAAGTATTCAGCCGTCTCTGGCGGTGTATTTGCTTC…	Cryptomycota	Cryptomycota
F6_24	NL1a/RD78	24	ST	5	0.2	CAGTAACGGCGAGTGAAGCGGGAAGAGCTCAAATTTGGAATCATGGCAGTGCCTGCTGTGAATTGTAAATTCAAGACATGTGGGAAAGTGGAAGGGCGTGTTCAAGTCTCCTGGAATGGAGCACCACAGAGGGTGACAGTCCCGTCTGGACACGACTGACCGTGAATCTCTAGTGTCGACGAGTCGAGTTGCTTGGGAATGCAGCTCAAATGGGTGGTAAATTCCATCCAAGGCTAAATATTGGCAAGAGACCGATAGCGAACAAGTACCGTGAGGGAAAGATGAAAAGCACCTTGAAAAGGGAGTTAAATAGCACGTGAAATTGTTAAAAGGGAAACGATCGCGGCTGAGTGCGAGGTGAACTGAAGGCAGTCTTCTGTGGGAGATTGCAGTATGGTC…	Cryptomycota	Cryptomycota
F8_27	NL1a/RD78	27	ST	5	0.2	GCGAGTGAAGCGGGAAGAGCTCAAATTTGGAATCACGGCAGTGCCTGCTGTGAATTGTAATTTCAAGACATGTGGGAAAGTGGAAGGGCGTGTTCAAGTCTCCTGGAATGGAGCACCACAGAGGGTGACAGTCCCGTCTGGACACGACTGACCGTGAATCTCTAGTGTCGACGAGTCGAGTTGCTTGGGAATGCAGCTCAAATGGGTGGTAAATTCCATCCAAGGCTAAATATCGGCAAGAGACCGATAGCGAACAAGTACCGTGAGGGAAAGATGAAAAGCACCTTGAAAAGGGAGTTAAATAGCACGTGAAATTGTTAAAAGGGAAACGATCGCGGCTGAGTGCGAGGTGAACTGAAGGCAGTCTTCTGTGGGAGATTGCAGTATGGTCCACTTCAA…	Cryptomycota	Cryptomycota
F9_28	NL1a/RD78	28	ST	5	0.2	AGTAACGGCGAGTGAAGCGGGAAGAGCTCAAATTTGGAATCATGGCAGTGCCTGTTGTGAATTGTAAATTCAAGACATGTGGGAAAGTGGAAGGGCGTGTTCAAGTCTCCTGGAATGGAGCACCACAGAGGGTGACAGTCCCGTCTGGACACGACTGACCGTGAATCTCTAGTGTCGACGAGTCGAGTTGCTTGGGAATGCAGCTCAAATGGGTGGTAAATTCCATCCAAGGCTAAATATTGGCAAGAGACCGATAGCGAACAAGTACCGTGAGGGAAAGATGAAAAGCACCTTGAAAAGGGAGTTAAATAGCACGTGAAATTGTTAAAAGGGAAACGATCGCGGCTGAGTGCGAGGTGGACTGAAGGCAGTCTCCTGTGGGAGATTGCAGTATGGTCC…	Rhizoclosmatium	Chytridiomycota
G10_43	NL1a/RD78	43	ST	5	0.2	GGACACGACTGACCGTGAATCTCTAGTGTCGACGAGTCGAGTTGCTTGGGAATGCAGCTCAAATGGGTGGTAAATTCCATCCAAGGCTAAATATTGGCAAGAGATCGATAGCGAACAAGTACCGTGAGGGAAAGATGAAAAGCACCTTGAAAAGGGAGTTAAATAGCACGTGAAATTGTTAAAAGGGAAACGATCGCGGCTGAGTGCGAGGTGAACTGAAGGCAGTCTTCTGTGGGAGATTGCAGTATGGTCCACTTCAAGTGGGAATCGGTGCAGGTTGCTGAATAAGACTAGAGTGAGGGCATCTGACTTTGGTCACATTGCCTCCTTTGGGACAGCAGTGACGTATACCGGTTTCCATGTTTGGCCTTGAACGACCCGTCTTGAAACACGGACCAA…	Cryptomycota	Cryptomycota
G11_44	NL1a/RD78	44	ST	5	0.2	CCCTCAGTAACGGCGAGTGAAGCGGGAAGAGCTCAAATTTGGAATCACGGCAGTGCCTGCTGTGAATTGTAAATTCAAGACATGTGGGAAAGTGGAAGGGCGTGTTCAAGTCTCCTGGAATTGAGCACCACAGAGGGTGACAGTCCCGTCTGGACACGACTGACCGTGAATCTCTAGTGTCGACGAGTCGAGTTGCTTGGGAATGCAGCTCAAATGGGTGGTAAATTCCATCCAAGGCTAAATATTGGCAAGAGACCGATAGCGAACAAGTACCGTGAGGGAAAGATGAAAAGCACCTTGAAAAGGGAGTTAAATAGCACGTGAAATTGTTAAAAGGGAAACGATCGCGGCTGAGTGCGAGGTGAACTGAAGGCAGTCTTCTGTGGGAGATTGCAGTAT…	Cryptomycota	Cryptomycota
G12_45	NL1a/RD78	45	ST	5	0.2	GAAGCGGGAATAGCTCAAATTTTGGAATCTCCTAACTTTGTTAGGTGAATTGTAGTTTAAAGAAACATTTTCGAGGGTAATCTTTAGTACAAGTTCTCTGGAACGAGTCATCACAGAGGGTGAAAGTCCCGTCTTTGACTAAGGTATTATTCTTATGTGATATGTTTTCTAAGAGTCGGTTTGTTTGGGAATGCAGACCAAAATGGGTGGTAAATACCATCTAAAGCTAAATATTGGCGAGAGACCGATAGCGAACAAGTACCGTGAGGGAAAGATGAAAAGAACTTTGAAAAGAGAGTTAAATAGTACGTGAAATTGTCAAAAGGGAAACGCTTGGAATCAGTATTGTGAGCAGGAATTCAATCTTCGGATGCATTTTTCTGTTTACGAGTCAACATC…	Cryptomycota	Cryptomycota
G4_36	NL1a/RD78	36	ST	5	0.2	CTCAGTAACGGCGAGTGAAGCGGGAAGAGCTCAAATTTGGAATCATGGCAGTGCCTGCTGTGAATTGTAAATTCAAGACATGTGGAAAAGTGGAAGGGCGTGTTCAAGTCTCCTGGAATGGAGCACCACAGAGGGTGACAGTCCCGTCTGGACACGACTGACCGTGAATCTCTAGTGTCGACGAGTCGAGTTGCTTGGGAATGCAGCTCAAATGGGTGGTAAATTCCATCCAAGGCTAAATATTGGCAAGAGACCGATAGCGAACAAGTACCGTGAGGGAAAGATGAAAAGCACCTTGAAAAGGGAGTTAAATAGCACGTGAAATTGTTAAAAGGGATACGATCGCGGCTGAGTGCGAGGTGAACTGAAGGCAGTCTTCTGTGGGAGATTGCAGTATGG…	Cryptococcus	Basidiomycota
G6_39	NL1a/RD78	39	ST	5	0.2	GAGTGAAGCGGGAAGAGCTCAAATTTGAAATCTCACCTCTGGTGCGAATTGTAGTTTAGAGAAGCGTTTTCGGGCTGGACAGTGGGTACAAGTTCATTGGAACATGACATCATAGAGGGTGAAAATCCCGTCTTTGACCCATTGCTCTAGTCCATATGATACGTTTTCCAAGAGTCGGTTTGTTTGGGAATGCAGACCAAAATGGGTGGTAAATACCATCTAAAGCTAAATATTGGCGAGAGACCGATAGCGAACAAGTACCGTGAGGGAAAGATGAAAAGAACTTTGAAAAGAGAGTTAAACAGTACGTGAAATTGTCAAAAGGGAAACGCTTGAAACCAGTATTGCCTGTCGAAATTTAGCTGTGATTTATTGCAGTGTCCTTTTCGGCTGGCGAGT…	Cryptomycota	Cryptomycota
G8_41	NL1a/RD78	41	ST	5	0.2	AATTTGGAATCACGGCAGTGCCTGCTGTGAATTGTAAATTCAAGACATGTGGGAAAGTGGAAGGGCGTGTTCAAGTCTCCTGGAATTGAGCACCACAGAGGGTGACAGTCCCGTCTGGACACGACTGACCGTGAATCTCTAGTGTCGACGAGTCGAGTTGCTTGGGAATGCAGCTCAAATGGGTGGTAAATTCCATCCAAGGCTAAATATTGGCAAGAGACCGATAGCGAACAAGTACCGTGAGGGAAAGATGAAAAGCACCTTGAAAAGGGAGTTAAATAGCACGTGAAATTGTTAAAAGGGAAACGATCGCGGCTGAGTGCGAGGTGAACTGAAGGCAGTCTTCTGTGGGAGATTGCAGTATGGTCCACTTCAAGTGGGAATCGGTGCAGGTTGCTG…	Cryptomycota	Cryptomycota
H10_58	NL1a/RD78	58	ST	5	0.2	AGTAACGGCGAGTGAAGCGGGAAGAGCTCAAATTTGGAATCACGGCAGTGCCTGCTGTGAATTGTAATTTCAAGACATGTGGGAAAGTGGAAGGGCGTGTTCAAGTCTCCTGGAATGGAGCACCACAGAGGGTGACAGTCCCGTCTGGACACGACTGACCGTGAATCTCTAGTGTCGACGAGTCGAGTTGCTTGGGAATGCAGCTCAAATGGGTGGTAAATTCCATCCAAGGCTAAATATTGGCAAGAGACCGATAGCGAACAAGTACCGTGAGGGAAAGATGAAAAGCACCTTGAAAAGGGAGTTAAATAGCACGTGAAATTGTTAAAAGGGAAACGATCGCGGCTGAGTGCGAGGTGAACTGAAGGCAGTCTTCTGTGGGAGATTGCAGTATGGTCC…	Cryptomycota	Cryptomycota
H6_53	NL1a/RD78	55	ST	5	0.2	CCCCTAGTAACGGCGAGTGAAGCGGGAATAGCTCAAATTTGGAATCTCCTAACTTTGTTAGGTGAATTGTAGTTTAAAGAAACATTTTCGAGGGTAATCTTTAGTACAAGTTCTCTGGAACGAGTCATCACAGAGGGTGAAAATCCCGTCTTTGACTAAGGTATTATTCTTATGTGATATGTTTACTAAGAGTCGGTTTGTTTGGGAATGCAGACCAAAATGGGTGGTAAATACCATCTAAAGCTAAATATTGGCGAGAGACCGATAGCGAACAAGTACCGTGAGGGAAAGATGAAAAGAACTTTGAAAAGAGAGTTAAATAGTACGTGAAATTGTCAAAAGGGAAACGCTTGGAATCAGTATTGTGAGCAGGAATTCAATCTTCGGATGCATTTTTCT…	Cryptomycota	Cryptomycota
H8_55	NL1a/RD78	56	ST	5	0.2	CTCAGTAACGGCGAGTGAAGCGGGAAGAGCTCAAATTTGGAATCACGGCAGTGCCTGCTGTGAATTGTAATTTCAAGACATGTGGGAAAGTGGAAGGGCGTGTTCAAGTCTCCTGGAATGGAGCACCACAGAGGGTGACAGTCCCGTCTGGACACGACTGACCGTGAATCTCTAGTGTCGACGAGTCGAGTTGCTTGGGAATGCAGCTCAAATGGGTGGTAAATTCCATCCAAGGCTAATATTGGCAAGAGACCGATAGCGAACAAGTACCGTGAGGGAAAGATGAAAAGCACCTTGAAAAGGGAGTTAAATAGCACGTGAAATTGTTAAAAGGGAAACGATCGCGGCTGAGTGCGAGGTGGACTGAAGGCAGTCTTCTGTGGGAGATTGCAGTATGGT…	Rhizophydium	Chytridiomycota
H9_56	NL1a/RD78	53	ST	5	0.2	CTGGACACGACTGACCGTGAATCTCTAGTGTCGACGAGTCGAGTTGCTTGGGAATGCAGCTCAAATGGGTGGTAAATTCCATCCAAGGCTAAATATTGGCAAGAGACCGATAGCGAACAAGTACCGTGAGGGAAAGATGAAAAGCACCTTGAAAAGGGAGTTAAATAGCACGTGAAATTGTTAAAAGGGAAACGATCGCGGCTGAGTGCGAGGTGGACTGAAGGCAGTCTTCTGTGGGAGATTCCAGTATGGTCCACTTCAAGTGGGAA	Cryptomycota	Cryptomycota
A07_115	NL1a/RD78	115	ST	5	0.2	ACGAGTCATCACAGAGGGTGAAAATCCCGTCTTTGACTAAGGTATTATTCTTATGTGATATGTTTTCTAAGAGTCGGTTTGTTTGGGAATGCAGACCAAAGTGGGTGGTAAATACCATCTAAAGCTAAATATTGGCGAGAGACCGATAGCGAACAAGTACCGTGAGGGAAAGATGAAAAGATCTTTGAAAAGAGAGTTAAGTAGTACGTGAAATTGTCAAAAGGGAAACGCTTGGTATCAGTATTGTGAGCAGGAATTCAATCTTCGGATGTATTTTTCTGTTTA	Cryptomycota	Cryptomycota
A08_123	NL1a/RD78	123	ST	5	0.2	AAGACATGTGGGAAAGTGGAAGGGCGTGTTCAAGTCTCCTGGAATGGAGCACCACAGAGGGTGACAGTCCCGTCTGGACACGACTGACCGTGAATCTCTAGTGTCGACGAGTCGAGTTGCTTGGGAATGCAGCTCAAATGGGTGGTAAATTCCATCCAAGGCTAAATATTGGCAAGAGACCGATAGCGAACAAGTACCGTGAGGGAAAGATGAAAAGCACCTTGAAAAGGGAGTTAAATAGCACGTGAAATTGTTAAAAGGGAAACGATCGCGGCTGAGTGCGAGGTGGACTGAAGGCATTCTTCTGTGGGAGATTGCAGTATGGTCCACTTTAAGTGGGAATCGGTGCAGGTTGCTGAATAAGACTAGAGTGAGGGCATCTGACTTTGGTCGCATTGC…	Cryptomycota	Cryptomycota
B06_108	NL1a/RD78	108	ST	5	0.2	CATGTGGGAAAGTGGAAGGGCGTGTTCAAGTCTCCTGGAATGGAGCACCACAGAGGGTGACAGTCCCGTCTGGACACGACTGACCGTGAATCTCTAGTGTCGACGAGTCGAGTTGCTTGGGAATGCAGCTCAAATGGGTGGTAAATTCCATCCAAGGCTAAATATTGGCAAGAGACCGATAGCGAACAAGTACCGTGAGGGAAAGATGAAAAGCACCTTGAAAAGGGAGTTAAATAGCACGTGAAATTGTTAAAAGGGAAACGATCGCGGCTGAGTGCGAGGTGGACTGAAGGCATTCTTCTGTGGGAGATTGCAGTATGGTCCACTTCAAGTGGGAATCGGTGCAGGTTGCTGAATAAGACTAGAGTGAGGGCATCTGACTTTGGTCGCATTGCCTCC…	Cryptomycota	Cryptomycota
B07_116	NL1a/RD78	116	ST	5	0.2	GTTGCTGAATAAGACTAGAGTGAGGGCATCTGACTTTGGTCACATTGCCTCCTTTGGGACAGCAGTGACGTATACCGGTTTCCATGTTTGGCCTTGAACGACCCGTCTTGAAACACGGACCAAGGAGTCTAACATGTAAGCGAGTATTTGGGTGGTAAACCCGAATGCGTAGCGAAAGCGAAGTGTACGAGAGTTGCAAGACTTGCAGTACCGGTATGTGTCGAAATTATTA	Cryptomycota	Cryptomycota
B08_124	NL1a/RD78	124	ST	5	0.2	GGAATGGAGCACCACAGAGGGTGACAGTCCCGTCTGGACACGACTGACCGTGAATCTCTAGTGTCGACGAGTCGAGTTGCTTGGGAATGCAGCTCAAATGGGTGGTAAATTCTATCCAAGGCTAAATATTGGCAAGAGACCGATAGCGAACAAGTACCGTGAGGGAAAGATGAAAAGCACCTTGAAAAGGGAGTTAAATAGCACGTGAAATTGTTAAAGGGGAAACGATCGCGGCTGAGTGCGAGGTGGACTGAAGGGAGTCTTCTGTGGGAGATTGCAGTATGGTCCACTTCAAGTGGGAATCGGTGCAGGTTGCTGAATAAGACTAGAGTGAGGGCATGTGACTTTGGTCGCATTGTCTCCTTTGGGACAGCAGTGACGTATATCGGTTTCCATTTT…	Cryptococcus	Basidiomycota
C05_101	NL1a/RD78	101	ST	5	0.2	ATGTGGGAAAGTGGAAGGGCGTGTTCAAGTCTCCTGGAATGGAGCACCACAGAGGGTGACAGTCCCGTCTGGACACGACTGACCGTGAATCTCTAGTGTCGACGAGTCGAGTTGCTTGGGAATGCAGCTCAAATGGGTGGTAAATTCCATCCAAGGCTAAATATTGGCAAGAGACCGATAGCGAACAAGTACCGTGAGGGAAAGATGAAAAGCACCTTGAAAAGGGAGTTAAACAGCACGTGAAATTGTTAAAAGGGAAACGATCGCGGCTGAGTGCGAGGTGAACTGAAGGCAGTCTTCTGTGGGAGATTGCAGTATGGTCCACTTCAAGTGGGAATCGGTGCAGGTTGCTGAATAAGACTAGAGTGAGGGCATCTGACTTTGGTCGCATTGCCTCCT…	Cryptomycota	Cryptomycota
C06_109	NL1a/RD78	109	ST	5	0.2	AGCGGGAAGAGCTCAAATTTGGAATCACGGCAGTGCCTGCTGTGAATTGTAATTTCAAGACATGTGGGAAAGTGGAAGGGCGTCTTCAAGTCTCCTGGAATGGAGCACCACAGAGGGTGACAGTCCCGTCTGGACACGACTGACCGTGAATCTCTAGTGTCGACGAGTCGAGTTGCTTGGGAATGCAGCTCAAATGGGTGGTAAATTCCATCCAAGGCTAAATATTGGCAAGAGACCGATAGCGAACAAGTACCGTGAGGGAAAGATGAAAAGCACCTTGAAAAGGGAGTTAAATAGCACGTGAAATTGTTAAAAGGGAAACGATCGCGGCTGAGTGCGAGGTGAACTGAAGGCAGTCTTCTGTGGGAGATTGCAGTATGGTCCACTTCAAGTGGGAAT…	Cryptomycota	Cryptomycota
C07_117	NL1a/RD78	117	ST	5	0.2	CGGGAAGAGCTCAAATTTGGAATCACGGCAGTGCCTGCTGTGAATGTAAATTCAAGACATGTGGGAAAGTGGAAGGGCGTGTTCAAGTCTCCTGGAATGGAGCACCACAGAGGGTGACAGTCCCGTCTGGACACGACTGACCGTGAATCTCTAGTGTCGACGAGTCGAGTTGCTTGGGAATGCAGCTCAAATGGGTGGTAAATTCCATCCAAGGCTAAATATTGGCAAGAGACCGATAGCGAACAAGTACCGTGAGGGAAAGATGAAAAGCACCTTGAAAAGGGAGTTAAATAGCACGTGAAATTGTTAAAAGGGAAACGATCGCGGCTGAGTGCGAGGTGAACTGAAGGCAGTCTTCTGTGGGAGATTGCAGTATGGTCCACTTCAAGTGGGAATCGG…	Cryptomycota	Cryptomycota
C08_125	NL1a/RD78	125	ST	5	0.2	AATGGAGCACCACAGAGGGTGACAGTCCCGTCTGGACACGACTGACCGTGAATCTCTAGTGTCGACGAGTCGAGTTGCTTGGGAATGCAGCTCAAATGGGTGGTAAATTCCATCCAAGGCTAAATATTGGCAAGAGACCGATAGCGAACAAGTACCGTGAGGGAAAGATGAAAAGCACCTTGAAAAGGGAGTTAAATAGCACGTGAAATTGTTAAAAGGGAAACGATCGCGGCTGAGTGCGAGGTGGACTGAAGGCAGTCTTCTGTGGGAGATTGCAGTATGTTCCACTTCAAGTGGGAATCGGTGCAGGTTGCTGAATAAGACCAGAGTGAGGGCATGTGACTTTGGTCCCATTGCCTCCTTTGGGACAGCAGTGACGTATACCGGTTTCCATGTTTG…	Cryptomycota	Cryptomycota
D05_102	NL1a/RD78	102	ST	5	0.2	TTTCAAGACATGTGGGAAAGTGGAAGGGCGTGTTCAAGTCTCCTGGAATGGAGCACCACAGAGGGTGACAGTCCCGTCTGGACACGACTGACCGTGAATCTCTAGTGTCGACGAGTCGAGTTGCTTGGGAATGCAGCTCAAATGGGTGGTAAATTCCATCCAAGGCTAAATATTGGCAAGAGACCGATAGCGAACAAGTACCGTGAGGGAAAGATGAAAAGCACCTTGAAAAGGGAGTTAAATAGCACGTGAAATTGTTAAAAGGGAAACGATCGCGGCTGAGTGCGAGGTGAACTGAAGGCAGTCTTCTGTGGGAGATTGCAGTATGGTCCACTTCAAGTGGGAATCGGTGCAGGTTGCTGAATAAGACTAGAGTGAGGGCATGTGACTTTGGTCGCA…	Cryptomycota	Cryptomycota
D06_110	NL1a/RD78	110	ST	5	0.2	CGAGTGAAGCGGGAAGAGCTCAATTTGGAATCACGGCAGTGCCTGCTGTGAAATGTAATTTCAAGACATGTGGGAAAGTGGAAGGGCGTGTTCAAGTCTCCTGGAATGGAGCACCACAGAGGGTGACAGTCCCGTCTGGACACGACTGACCGTGAATCTCTAGTGTCGACGAGTCGAGTTGCTTGGGAATGCGGCTCAAATGGGTGGTAAATTCTATCCAAGGCTAAATATTGGCAAGAGACCGATAGCGAACAAGTACCGTGAGGGAAAGATGAAAAGCACCTTGAAAAGGGAGTTAAATAGCACGTGAAATTGTTAAAGGGGAAACGGTCGCGGCTGAGTGCGAGGTGGACTGAAGGCAGTCTTCTGTGGGAGATTGCAGTATGGTCCACTTCAAGT…	Cryptomycota	Cryptomycota
D07_118	NL1a/RD78	118	ST	5	0.2	GAAGCGTATTTCTGAGGTGGCCGCGGACCAAGTCTGCTGGAAGGCAGCGCCATAGAGGGTGATAGCCCCGTAGGTCTCTGAGTCCACTTCGTTATGATTGCGTCTTCGAAGAGTCGTACAGTTTGAGAATGCTGTGCTAATTGGGAGGTAAATATCTTCTAAAGCTAAATACTGGCGTGAGACCGATAGCGAACAAGTACCGTGAGGGAAAGATGAAAAGAACTTTGAAAAGAGAGTTAAATAGTACGTGAAATTGTCTAAAGTGAAACGTTTGAAACCAGTATCGGAGGGTGATGGACAACCGCAAGGTGCATTCATCGCCTTCTGTGCCAGCGACACTTTGGTTTGGAGTAAATAGATTAGGGAATGTAGGTCCTCGGACTGTTATAGCCTTGGTTT…	Rhizophydium	Chytridiomycota
D08_126	NL1a/RD78	126	ST	5	0.2	CATGTGGGAAAGTGGAAGGGCGTGTTCAAGTCTCCTGGAATGGAGCACCACAGAGGGTGACAGTCCCGTCTGGACACGACTGACCGTGAATCTCTAGTGTCGACGAGTCGAGTTGCTTGGGAATGCAGCTCAAATGGGTGGTAAATTCCATCCAAGGCTAAATATTGGCAAGAGACCGATAGCGAACAAGTACCGTGAGGGAAAGATGAAAAGCACCTTGAAAAGGGAGTTAAATAGCACGTGAAATTGTTAAAAGGGAAACGATCGCGGCTGAGTGCGAGGTGAACTGAAGGCAGTCTTCTGTGGGAGATTGCAGTATGGTCCACTTCAAGTGGGAATCGGTGCAGGTTGCTGAATAAGACTAGAGTGAGGGCATCTGACTTTGGTCGCATTGCCTCC…	Cryptomycota	Cryptomycota
E06_111	NL1a/RD78	111	ST	5	0.2	ATGGAGCACCACAGAGGGTGACAGTCCCGTCTGGACACGACTGACCGTGAATCTCTAGTGTCGACGAGTCGAGTTGCTTGGGAATGCAGCTCAAATGGGTGGTAAATTCCATCCAAGGCTAAATATTGGCAAGAGACCGATAGCGAACAAGTACCGTGAGGGAAAGATGAAAAGCACCTTGAAAAGGGAGTTAAATAGCACGTGAAATTGTTAAAAGGGAAACGATCGCGGCTGAGTGCGAGGTGGACTGAAGGCATTCTTCTGTGGGAGATTGCAGTATGGTCCACTTCAAGTGGGAATCGGTGCAGGTTGTTGAATAAGACTAGAGTGAGGGCATGTGACTTTGGTCCCATTGCCTCCTTTGGGGACAGCAGTGACG	Rhizophydium	Chytridiomycota
E07_119	NL1a/RD78	119	ST	5	0.2	GCGAGTGAAGCGGGAAGAGCTCAAATTTGGAATCACGGCAGTGCCTGCTGTGAATTGTAATTTCAAGACATGTGGGAAAGTGGTAGGGCGTGTTCAAGTCTCCTGGAATGGAGCACCACAGAGGGTGACAGTCCCGTCTGGACACGACTGACCGTGAATCTCTAGTGTCGACGAGTCGAGTTGCTTGGGAATGCAGCTCAAATGGGTGGTAAATTCCATCCAAGGCTAAATATTGGCAAGAGACCGATAGCGAACAAGTACCGTGAGGGAAAGATGAAAAGCACCTTGAAAAGGGAGTTAAATAGCACGTGAAATTGTTAAAAGGGAAACGATCGCGGCTGAGTGCGAGGTGGACTGAAGGCAGTCTTCTGTGGGAGATTGCAGTATGGTCCACTTCAA…	Cryptomycota	Cryptomycota
F05_104	NL1a/RD78	104	ST	5	0.2	ACGAGACATCATAGAGGGTGAAAATCCCGTCTTTGACCGAGAGTCCGACTCTATGTGATACGTTTTCCAAGAGTCGGTTTGTTTGGGAATGCAGACCAAAATGGGTGGTAAATACCATCTAAAGCTAAATATTGGCGAGAGACCGATAGCGAACAAGTACCGTGAGGGAAAGATGAAAAGAACTTTGAAAAGAGAGTTAAATAGTACGTGAAATTGTTAAAAGGGAAACGTTTGAAACCTGTATTGCTGGCAGG	Cryptomycota	Cryptomycota
F06_112	NL1a/RD78	112	ST	5	0.2	ATGTGGGAAAGTGGAAGGGCGTGTTCAAGTCTCCTGGAATGGAGCACCACAGAGGGTGACAGTCCCGTCTGGACACGACTGACCGTGAATCTCTAGTGTCGACGAGTCGAGTTGCTTGGGAATGCAGCTCAAATGGGTGGTAAATTCCATCCAAGGCTAAATATTGGCAAGAGACCGATAGCGAACAAGTACCGTGAGGGAAAGATGAAAAGCACCTTGAAAAGGGAGTTAAATAGCGCGTGAAATTGTTAAAAGGGAAACGATCGCGGCTGAGTGCGAGGTGGACTGAAGGCAGTCTTCTGTGGGTGATTGCAGTATGGTCCACTTCAAGTGGGAATCGGTGCAGGTTGCTGAATAAGACTAGAGTGAGGGCATCTGACTTTGGTCGCATTGCCTCCT…	Cryptomycota	Cryptomycota
F07_120	NL1a/RD78	120	ST	5	0.2	GACATGTGGGAAAGTGGAAGGGCGTGTTCAAGTCTCCTGGAATGGAGCACCACAGAGGGTGACAGTCCCGTCTGGACACGACTGACCGTGAATCTCTAGTGTCGACGAGTCGAGTTGCTTGGGAATGCAGCTCAAATGGGTGGTAAATTCCATCCAAGGCTAAATATTGGCAAGAGACCGATAGCGAACAAGTACCGTGAGGGAAAGATGAAAAGCACCTTGAAAAGGGAGTTAAATAGCACGTGAAATTGTTAAAAGGGAAACGATCGCGGCTGAGTGCGAGGTGGACTGAAGGCAGTCTTCTGTGGGAGATTGCAGTATGGTCCACTTCAAGTGGGAATCGGTGCAGGTTGCTGAATAAGACTAGAGTGAGGGCATCTGACTTTGGTCGCATTGCCT…	Cryptomycota	Cryptomycota
G06_113	NL1a/RD78	113	ST	5	0.2	AGACATGTGGGAAAGTGGAAGGGCGTGTTCAAGTCTCCTGGAATTGAGCACCACAGAGGGTGACAGTCCCGACTGGACACGACTGACCGTGAATCTCTAGTGTCGACGAGTCGAGCTGCTTGGGAATGCAGCTCAAATGGGTGGTAAATTCCATCCAAGGCTAAATATTGGCAAGAGACCGATAGCGAACAAGTACCGTGAGGGAAAGATGAAAAGCACCTTGAAAAGGGAGTTAAATAGCACGTGAAATTGTTAAAAGGGAAACGATCGCGGCTGAGTGCGAGGTGAACTGAAGGCAGTCTTCTGTGGGAGATTGCAGTATGGTCCACTTCAAGTGGGAATCGGTGCAGGTTGCTGAATAAGACTAGAGTGAGGGCATCTGACTTTGGTCGCATTGTC…	Cryptomycota	Cryptomycota
H05_106	NL1a/RD78	106	ST	5	0.2	TGTGGGAAAGTGGAAGGGCGTGTTCAAGTCGCCTGGAATGGAGCACCACAGAGGGTGACAGTCCCGTCTGGACACGACTGACCGTGAATCTCTAGTGTCGACGAGTCGAGTTGCTTGGGAATGCAGCTCAAATGGGTGGTAAATTCCATCCAAGGCTAAATATTGGCAAGAGACCGATAGCGAACAAGTACCGTGAGGGAAAGATGAAAAGCACCTTGAAAAGGGAGTTAAATAGCACGTGAAATTGTTAAAGGGAAACGATCGCGGCTGAGTGCGAGGTGGACTGAAGGCAGCCTTCTGTGGGAGATTCCAGTATGGTCCACTTCAAGTGGGAATCGGTGCAGGTTGCTGAATAAGACCAGAGTGAGGGCATGTGACTTTGGTCCCATTGCCTCCTTT…	Rhizophydium	Chytridiomycota
H06_114	NL1a/RD78	114	ST	5	0.2	AGCGGGAAGAGCTAAATTTGGAATCATGGCAGTGCCTGCTGTGAATTGTAAATTCAAGACATGTGGAAAAGTGGAAGGGCGTGTTCAAGTCTCCTGGAATGGAGCACCACAGAGGGTGACAGTCCCGTCTGGACACGACTGACCGTGAATCTCTAGTGTCGACGAGTCGAGTTGCTTGGGAATGCAGCTCAAATGGGTGGTAAATTCCATCCAAGGCTAAATATTGGCAAGAGACCGATAGCGAACAAGTACCGTGAGGGAAAGATGAAAAGCACCTTGAAAAGGGAGTTAAATAGCACGTGAAATTGTTAAAAGGGAAACGATCGCGGCTGAGTGCGAGGTGAACTGAAGGCAGTCTTCTGTGGGAGATTGCAGTATGGTCCACTTCAAGTGGGAATC…	Cryptomycota	Cryptomycota
H07_122	NL1a/RD78	122	ST	5	0.2	TTTCAAGACATGTGGGAAAGTGGAAGGGCGTGTTCAAGTCTCCTGGAATGGAGCACCACAGAGGGTGACAGTCCCGTCTGGACACGACTGACCGTGAATCTCTAGTGTCGACGAGTCGAGTTGCTTGGGAATGCAGCTCAAATGGGTGGTAAATTCCATCCAAGGCTAAATATTGGCAAGAGACCGATAGCGAACAAGTACCGTGAGGGAAAGATGAAAAGCACCTTGAAAAGGGAGTTAAATAGCACGTGAAATTGTTAAAAGGGAAACGATCGCGGCTGAGTGCGAGGTGAACTGAAGGCAGTCTTCTGTGGGAGATTGCAGTATGGTCCACTTCAAGTGGGAATCGGTGCAGGTTGCTGAATAAGACTAGAGTGAGGGCATCTGACTTTGGTCGCA…	Cryptomycota	Cryptomycota
